# Supplementary material for: 4,4′-(Cyclo­hexane-1,1-di­yl)diphenol methanol solvate
Source: Acta Crystallogr Sect E Struct Rep Online. 2009 Jan 10;65(Pt 2):o269. doi: 10.1107/S1600536809000427 (PMC2968192; doi:10.1107/S1600536809000427)
Supplement: Supplementary file 2 [file e-65-0o269-Isup2.hkl]

# 
# h,k,l, Fc-squared, Fo-squared, sigma(Fo-squared) and status flag 
# 
data_I
_shelx_title ' R080710A in P2                   P-1' 
_shelx_refln_list_code          4 
_shelx_F_calc_maximum       94.30 
_exptl_crystal_F_000       324.00 
_reflns_d_resolution_high  0.8408 
 
loop_ 
 _symmetry_equiv_pos_as_xyz 
 'x, y, z' 
 '-x, -y, -z' 
 
_cell_length_a     6.2245 
_cell_length_b    10.8890 
_cell_length_c    12.7120 
_cell_angle_alpha  90.020 
_cell_angle_beta  100.820 
_cell_angle_gamma  90.030 
 
_shelx_F_squared_multiplier     1.000 
 
loop_ 
 _refln_index_h 
 _refln_index_k 
 _refln_index_l 
 _refln_F_squared_calc 
 _refln_F_squared_meas 
 _refln_F_squared_sigma 
 _refln_observed_status 
   1   0   0     2024.09     1782.13     16.60 o 
   2   0   0       12.37       12.94      0.80 o 
   3   0   0      814.32      885.28     16.17 o 
   4   0   0        1.12        4.96      2.06 o 
   5   0   0        1.13        2.02      1.25 o 
   6   0   0       60.51       46.11      2.67 o 
   7   0   0        2.76        2.39      4.21 o 
  -7   1   0       98.91       97.24      8.53 o 
  -6   1   0       10.75        4.53      2.64 o 
  -5   1   0       88.14       73.67      5.22 o 
  -4   1   0       10.20        7.34      2.88 o 
  -3   1   0       21.36       28.59      2.55 o 
  -2   1   0     3924.77     3290.48     50.71 o 
  -1   1   0     1726.34     1539.66     11.46 o 
   1   1   0     1516.85     1435.90     16.47 o 
   2   1   0      125.98      125.96      1.58 o 
   3   1   0     1438.29     1614.19     26.44 o 
   4   1   0      535.92      550.38     20.99 o 
   5   1   0        0.74        1.09      0.89 o 
   6   1   0       10.89        9.34      1.52 o 
   7   1   0        0.62        1.99      1.91 o 
  -7   2   0       27.84       43.13      5.43 o 
  -6   2   0      123.97      130.62     11.02 o 
  -5   2   0      230.19      244.78      7.35 o 
  -4   2   0        8.16        2.06      1.40 o 
  -3   2   0       59.51       77.26      2.78 o 
  -2   2   0        3.34        0.59      0.54 o 
  -1   2   0     3321.07     2625.45     74.22 o 
   0   2   0     1504.22     1302.09      8.82 o 
   1   2   0     1132.30     1144.17     13.02 o 
   2   2   0      161.54      165.68      2.83 o 
   3   2   0     1575.75     1785.90     35.15 o 
   4   2   0       23.96       27.82      1.31 o 
   5   2   0        0.75        0.72      0.54 o 
   6   2   0        0.50        6.51      2.87 o 
   7   2   0       25.95       30.73      3.76 o 
  -7   3   0      124.62      162.67     12.97 o 
  -6   3   0       10.01       10.95      5.98 o 
  -5   3   0      226.90      216.16     12.90 o 
  -4   3   0        2.29        0.52      2.12 o 
  -3   3   0       14.58       13.71      2.47 o 
  -2   3   0      264.11      188.84      6.35 o 
  -1   3   0      222.73      190.06      2.48 o 
   0   3   0      365.96      338.60      3.16 o 
   1   3   0     1363.11     1401.27     19.86 o 
   2   3   0     1651.50     1839.11     25.35 o 
   3   3   0       75.36      107.44      2.51 o 
   4   3   0      168.80      202.53      6.42 o 
   5   3   0      208.57      210.94      7.03 o 
   6   3   0        4.62        1.46      1.78 o 
   7   3   0        1.66        1.26      1.41 o 
  -6   4   0       27.22       35.65      5.27 o 
  -5   4   0       66.44       76.16      5.96 o 
  -4   4   0        0.38        1.17      2.17 o 
  -3   4   0        4.89        7.55      3.71 o 
  -2   4   0      491.53      454.30      9.78 o 
  -1   4   0      286.82      256.80      5.46 o 
   0   4   0       16.24       12.46      0.96 o 
   1   4   0        3.38        3.53      0.98 o 
   2   4   0        5.74       15.01      0.65 o 
   3   4   0      331.98      368.37      6.95 o 
   4   4   0       40.97       32.97      1.53 o 
   5   4   0       22.73       27.50      2.66 o 
   6   4   0       35.68       37.12      3.42 o 
  -6   5   0        2.33        2.22      2.26 o 
  -5   5   0        4.40        3.25      2.16 o 
  -4   5   0      503.46      485.71     23.96 o 
  -3   5   0      326.84      309.58      8.67 o 
  -2   5   0       41.03       27.15      2.54 o 
  -1   5   0       10.55       10.60      1.82 o 
   0   5   0       42.68       57.27      1.88 o 
   1   5   0      166.16      207.86      4.04 o 
   2   5   0        0.75        1.81      0.66 o 
   3   5   0        3.37        4.75      1.42 o 
   4   5   0        0.19        1.36      0.77 o 
   5   5   0      106.84      109.91      4.78 o 
   6   5   0        1.51        3.63      2.49 o 
  -6   6   0        4.19        2.95      2.55 o 
  -5   6   0       39.46       49.73      4.71 o 
  -4   6   0        9.82        6.68      2.79 o 
  -3   6   0       30.17       34.85      3.70 o 
  -2   6   0       63.84       54.57      3.54 o 
  -1   6   0        7.49        6.50      2.74 o 
   0   6   0      179.03      186.90      4.23 o 
   1   6   0      239.17      244.70      4.60 o 
   2   6   0        6.07        5.78      1.40 o 
   3   6   0      111.89      122.74      2.68 o 
   4   6   0       26.96       20.95      1.07 o 
   5   6   0       23.27       24.63      2.03 o 
   6   6   0        0.28        0.75      1.32 o 
  -5   7   0       21.38       16.95     11.70 o 
  -4   7   0        0.00        1.65      2.63 o 
  -3   7   0        2.85        3.39      2.21 o 
  -2   7   0      222.84      185.89      7.07 o 
  -1   7   0       12.29        9.63      3.24 o 
   0   7   0        0.40        0.64      1.10 o 
   1   7   0        8.58        8.38      1.06 o 
   2   7   0       14.87       14.41      0.86 o 
   3   7   0        2.32        2.09      1.05 o 
   4   7   0        0.30        2.47      1.39 o 
   5   7   0       40.28       33.47      2.47 o 
   6   7   0       66.18       60.37      6.52 o 
  -5   8   0        1.77        3.65      4.40 o 
  -4   8   0        1.96        2.97      2.67 o 
  -3   8   0       45.51       57.74      5.26 o 
  -2   8   0       35.26       29.58      3.09 o 
  -1   8   0      138.57      134.29      5.13 o 
   0   8   0      504.65      473.27     17.19 o 
   1   8   0       18.66       19.27      2.26 o 
   2   8   0       15.48       21.46      0.91 o 
   3   8   0        8.38       16.38      0.98 o 
   4   8   0        0.02        0.27      0.92 o 
   5   8   0        7.11        7.21      7.37 o 
  -4   9   0        1.98        1.27      1.59 o 
  -3   9   0        5.29        8.19      3.14 o 
  -2   9   0       66.02       72.23      4.50 o 
  -1   9   0       12.87       15.38      6.46 o 
   0   9   0        0.00        0.84      1.29 o 
   1   9   0      616.72      719.33     18.02 o 
   2   9   0      138.17      139.33      4.00 o 
   3   9   0      104.62      118.10      5.56 o 
   4   9   0      305.74      277.99     13.42 o 
   5   9   0        8.32        5.97      3.75 o 
  -4  10   0        1.69        1.27      2.40 o 
  -3  10   0        2.39        1.98      2.09 o 
  -2  10   0       74.80       85.17      7.98 o 
  -1  10   0       10.56        6.97      3.09 o 
   0  10   0       89.07       79.78      3.83 o 
   1  10   0      119.07      127.77      4.85 o 
   2  10   0      204.00      191.07      9.46 o 
   3  10   0      119.72      140.61      7.98 o 
   4  10   0        0.03        0.81      1.27 o 
  -3  11   0        6.13        4.92      4.15 o 
  -2  11   0        4.46        2.68      2.56 o 
  -1  11   0       87.43       82.51      8.40 o 
   0  11   0       96.76      102.66      4.72 o 
   1  11   0       50.09       46.42      4.35 o 
   2  11   0        0.14       -0.26      2.22 o 
   3  11   0      139.13      159.54      6.85 o 
  -2  12   0        0.14        1.54      1.62 o 
  -1  12   0        1.72        1.82      2.13 o 
   0  12   0        0.70       -0.11      2.12 o 
   1  12   0       54.73       49.52      4.48 o 
   2  12   0       64.71       60.38      4.48 o 
  -2 -12   1        0.05        1.21      1.45 o 
  -1 -12   1      167.36      183.28      9.12 o 
   0 -12   1       32.19       35.65      4.59 o 
   1 -12   1       25.90       18.83      4.61 o 
   2 -12   1        0.18        0.34      2.62 o 
  -3 -11   1        3.61        4.50      3.43 o 
  -2 -11   1       35.80       44.88      3.76 o 
  -1 -11   1      583.98      627.70     27.14 o 
   0 -11   1       31.87       30.47      4.61 o 
   1 -11   1        1.42        1.05      2.16 o 
   2 -11   1       12.48        9.89      6.50 o 
   3 -11   1        2.87        2.32      2.66 o 
  -4 -10   1       80.55       76.16      6.51 o 
  -3 -10   1      220.06      236.47     12.30 o 
  -2 -10   1      719.05      731.40     15.22 o 
  -1 -10   1      305.21      327.28      8.76 o 
   0 -10   1        0.00        1.17      1.52 o 
   1 -10   1       17.94       13.16      5.19 o 
   2 -10   1       18.30       14.76      7.70 o 
   3 -10   1       31.28       29.37      6.04 o 
   4 -10   1       14.69       12.82      7.91 o 
  -5  -9   1       21.77       13.01      8.77 o 
  -4  -9   1       77.77       60.71      3.19 o 
  -3  -9   1       25.10       26.58      2.31 o 
  -2  -9   1       78.54       69.66      2.90 o 
  -1  -9   1      806.78      947.23     28.65 o 
   0  -9   1        9.50        9.07      4.95 o 
   1  -9   1      386.86      400.88     10.81 o 
   2  -9   1      466.72      484.76     18.01 o 
   3  -9   1        4.73        1.88      2.45 o 
   4  -9   1        0.00        1.36      2.14 o 
  -5  -8   1        0.48        0.73      0.96 o 
  -4  -8   1        0.61        2.46      1.15 o 
  -3  -8   1      142.84      137.92      2.84 o 
  -2  -8   1       15.19       15.77      1.36 o 
  -1  -8   1      189.53      199.79      4.94 o 
   0  -8   1      678.91      672.45     24.49 o 
   1  -8   1      107.16      116.26      5.50 o 
   2  -8   1        0.04        0.49      1.99 o 
   3  -8   1      116.40      117.19      7.15 o 
   4  -8   1        0.94        1.46      1.75 o 
   5  -8   1        4.83        4.08      3.25 o 
  -6  -7   1       85.13       88.50      9.21 o 
  -5  -7   1       45.96       38.23      2.66 o 
  -4  -7   1       65.68       72.08      2.90 o 
  -3  -7   1       14.95       13.01      1.48 o 
  -2  -7   1       85.96       81.13      2.56 o 
  -1  -7   1      179.11      221.37      3.73 o 
   0  -7   1        3.18        2.08      1.38 o 
   1  -7   1        9.19        9.39      2.97 o 
   2  -7   1      182.25      160.39      6.83 o 
   3  -7   1       18.35       18.82      6.29 o 
   4  -7   1       12.52       19.95      4.04 o 
   5  -7   1        1.18        3.21      2.48 o 
  -6  -6   1      146.12      143.55     12.01 o 
  -5  -6   1       29.46       16.42      1.50 o 
  -4  -6   1      147.50      141.06      3.11 o 
  -3  -6   1        2.63        5.39      1.56 o 
  -2  -6   1       72.79       94.75      1.97 o 
  -1  -6   1        3.03        0.72      1.13 o 
   0  -6   1     1035.70     1080.10     30.92 o 
   1  -6   1      189.15      206.94     12.43 o 
   2  -6   1        0.11        0.24      1.01 o 
   3  -6   1      560.33      527.53     16.52 o 
   4  -6   1      101.93      118.10     10.07 o 
   5  -6   1        5.51        3.01      1.73 o 
   6  -6   1       12.18       12.28      7.52 o 
  -6  -5   1      459.96      455.66     20.65 o 
  -5  -5   1      592.12      520.40     14.89 o 
  -4  -5   1       22.00       16.35      0.86 o 
  -3  -5   1      154.62      215.73      2.70 o 
  -2  -5   1      415.99      543.98      7.91 o 
  -1  -5   1      116.39      144.40      4.77 o 
   0  -5   1       80.53      117.66      2.97 o 
   1  -5   1      524.42      423.43     17.57 o 
   2  -5   1      316.30      221.85     11.30 o 
   3  -5   1      511.44      486.46     15.92 o 
   4  -5   1      351.94      357.77     24.25 o 
   5  -5   1        0.01        0.79      1.40 o 
   6  -5   1       22.79       20.88      8.79 o 
  -6  -4   1        0.29       -0.94      2.72 o 
  -5  -4   1      703.07      723.09     22.25 o 
  -4  -4   1      372.92      401.60      7.74 o 
  -3  -4   1        0.96        1.49      0.74 o 
  -2  -4   1       71.19      105.69      3.32 o 
  -1  -4   1      442.19      467.15     10.10 o 
   0  -4   1      225.79      197.77      3.69 o 
   1  -4   1      318.16      230.72      3.85 o 
   2  -4   1        9.47       26.78      3.38 o 
   3  -4   1       13.87       10.88      3.43 o 
   4  -4   1      109.27       98.41     10.91 o 
   5  -4   1       49.64       60.19      3.83 o 
   6  -4   1        0.78        2.06      1.81 o 
  -7  -3   1       40.92       41.30      5.59 o 
  -6  -3   1        0.00       -0.13      2.60 o 
  -5  -3   1        5.71        6.72      1.60 o 
  -4  -3   1        0.00        1.63      0.99 o 
  -3  -3   1      157.41      161.98      5.28 o 
  -2  -3   1      686.31      733.19      6.16 o 
  -1  -3   1       17.22       31.09      1.12 o 
   0  -3   1      572.72      545.36      7.24 o 
   1  -3   1      611.76      521.82     11.89 o 
   2  -3   1      486.31      389.89      9.64 o 
   3  -3   1       19.33       14.77      3.32 o 
   4  -3   1       26.24       21.58      2.46 o 
   5  -3   1        6.81       10.44      3.41 o 
   6  -3   1        8.59       11.28      3.98 o 
  -7  -2   1        0.92        0.90      1.36 o 
  -6  -2   1       27.69       26.77      1.70 o 
  -5  -2   1        0.56        0.09      0.46 o 
  -4  -2   1      167.13      201.76      3.33 o 
  -3  -2   1       22.59       16.08      0.63 o 
  -2  -2   1      172.00      186.11      3.23 o 
  -1  -2   1      918.99      933.00     13.03 o 
   0  -2   1     1928.89     1734.85     13.91 o 
   1  -2   1      389.76      321.49      4.47 o 
   2  -2   1      105.23       80.16      2.15 o 
   3  -2   1       56.27       60.37      6.54 o 
   4  -2   1       95.69       96.05      3.96 o 
   5  -2   1        7.94       10.73      3.75 o 
   6  -2   1       28.18       24.58      2.80 o 
   7  -2   1       34.50       35.76      5.94 o 
  -7  -1   1        0.93        1.03      2.20 o 
  -6  -1   1        2.22        4.76      2.72 o 
  -5  -1   1       42.90       45.87      1.59 o 
  -4  -1   1       84.24       71.00      1.80 o 
  -3  -1   1      852.58      917.85     24.34 o 
  -2  -1   1        6.12        5.78      0.33 o 
   0  -1   1      636.85      555.19      6.11 o 
   1  -1   1      983.91      847.03     17.00 o 
   2  -1   1       33.08       20.65      0.89 o 
   3  -1   1        0.01        3.77      1.80 o 
   4  -1   1       17.26       16.21      2.25 o 
   5  -1   1       45.16       46.09      3.57 o 
   6  -1   1        0.46        1.10      1.31 o 
   7  -1   1        0.31       -0.18      2.85 o 
  -7   0   1       31.47       22.87     11.98 o 
  -6   0   1       38.60       44.67      2.45 o 
  -5   0   1        0.26        0.71      0.85 o 
  -4   0   1        0.56        3.83      1.72 o 
  -3   0   1      504.67      534.21     14.02 o 
  -2   0   1      244.17      207.05      2.59 o 
  -1   0   1      874.36      794.06     12.08 o 
   1   0   1      249.19      236.21      2.53 o 
   2   0   1      411.65      434.34      8.82 o 
   3   0   1      767.20      862.05     32.59 o 
   4   0   1      205.09      218.16     12.02 o 
   5   0   1        4.44        5.09      2.44 o 
   6   0   1       29.18       19.66      2.20 o 
   7   0   1        0.01        0.53      2.57 o 
  -7   1   1      123.44      132.09     11.93 o 
  -6   1   1      139.67      193.33     14.58 o 
  -5   1   1       10.40       15.48      2.42 o 
  -4   1   1        0.20        1.07      1.14 o 
  -3   1   1      587.28      533.13      9.30 o 
  -2   1   1       47.59       52.55      1.30 o 
  -1   1   1       56.05       57.14      1.11 o 
   0   1   1      139.25      130.92      2.33 o 
   1   1   1     1198.84     1249.68     20.49 o 
   2   1   1        6.04        3.44      0.59 o 
   3   1   1        0.24        0.74      0.71 o 
   4   1   1      323.29      359.64      8.56 o 
   5   1   1       33.03       41.40      2.96 o 
   6   1   1       42.24       44.32      2.39 o 
   7   1   1        3.73        0.71      1.71 o 
  -7   2   1      140.01      138.77     11.69 o 
  -6   2   1      154.24      156.27      5.93 o 
  -5   2   1        8.73       10.34      3.71 o 
  -4   2   1        6.12        1.03      1.69 o 
  -3   2   1      622.66      515.67     10.63 o 
  -2   2   1      495.08      417.13      5.32 o 
  -1   2   1       47.99       50.26      1.21 o 
   0   2   1        3.48        5.76      0.45 o 
   1   2   1      451.26      495.29      4.10 o 
   2   2   1      589.57      763.27      9.64 o 
   3   2   1      266.54      379.80      6.97 o 
   4   2   1        2.91        1.76      0.84 o 
   5   2   1       57.36       88.57      4.00 o 
   6   2   1        1.34        2.85      2.39 o 
   7   2   1        3.96        2.26      1.48 o 
  -7   3   1       23.23       16.84      6.89 o 
  -6   3   1       22.90       20.04      7.08 o 
  -5   3   1        1.82        2.35      1.85 o 
  -4   3   1      177.68      171.71      8.57 o 
  -3   3   1        4.95        7.01      2.06 o 
  -2   3   1      181.57      125.59      3.18 o 
  -1   3   1        2.26        0.48      0.75 o 
   0   3   1      109.15       93.30      1.38 o 
   1   3   1      283.78      337.40      3.71 o 
   2   3   1        5.04        2.70      0.73 o 
   3   3   1       63.75       84.62      1.92 o 
   4   3   1      201.08      212.70      5.12 o 
   5   3   1       12.28        9.72      5.75 o 
   6   3   1       38.31       34.77      2.71 o 
  -6   4   1       11.90       12.78      4.84 o 
  -5   4   1       73.04       60.64      3.98 o 
  -4   4   1      570.43      549.51     17.21 o 
  -3   4   1        8.10        7.82      2.55 o 
  -2   4   1       10.27       12.77      4.88 o 
  -1   4   1        2.87       10.60      2.93 o 
   0   4   1        1.67        0.24      0.58 o 
   1   4   1      683.85      796.64      9.89 o 
   2   4   1      400.95      443.65     11.38 o 
   3   4   1        1.59        0.49      0.57 o 
   4   4   1      108.35      124.06      3.63 o 
   5   4   1       41.81       38.17      3.41 o 
   6   4   1        1.55        1.27      1.31 o 
  -6   5   1       11.85       10.15      4.66 o 
  -5   5   1       11.85       13.18      4.74 o 
  -4   5   1      123.09      123.32      5.36 o 
  -3   5   1        1.80        0.80      1.51 o 
  -2   5   1        6.11       11.93      4.80 o 
  -1   5   1       75.14       85.75      2.79 o 
   0   5   1        2.76        2.35      1.08 o 
   1   5   1      257.17      303.33      3.92 o 
   2   5   1      203.02      257.36      7.02 o 
   3   5   1        0.66        1.04      0.46 o 
   4   5   1      130.11      132.04      2.87 o 
   5   5   1      793.39      823.84     18.47 o 
   6   5   1       66.76       53.44      4.03 o 
  -6   6   1       11.74       10.96      8.92 o 
  -5   6   1      102.25      103.89      5.88 o 
  -4   6   1      172.68      172.18      8.37 o 
  -3   6   1       91.18       63.32      4.14 o 
  -2   6   1      133.54      119.70      6.34 o 
  -1   6   1      282.56      259.43      5.48 o 
   0   6   1       71.12       81.38      2.56 o 
   1   6   1      121.70      171.15      4.50 o 
   2   6   1       23.67       30.52      2.02 o 
   3   6   1      220.74      276.73      5.39 o 
   4   6   1      213.93      207.25      5.53 o 
   5   6   1      209.58      195.40      5.34 o 
   6   6   1       21.43       18.28      2.97 o 
  -5   7   1       32.08       33.26      5.70 o 
  -4   7   1      139.71      154.23      7.80 o 
  -3   7   1      185.96      185.38     10.02 o 
  -2   7   1       19.50       13.69      4.67 o 
  -1   7   1      624.85      588.20     13.26 o 
   0   7   1     1026.43     1132.96     39.27 o 
   1   7   1       10.48       10.79      1.33 o 
   2   7   1      129.09      160.80     10.17 o 
   3   7   1       66.33       72.68      2.41 o 
   4   7   1       26.62       25.28      1.65 o 
   5   7   1       10.40       11.92      1.97 o 
   6   7   1       78.31       63.48      9.43 o 
  -5   8   1        4.22        2.79      3.02 o 
  -4   8   1        9.15        9.98      4.64 o 
  -3   8   1       62.92       70.84      4.29 o 
  -2   8   1        7.62        3.80      3.60 o 
  -1   8   1       61.61       63.05      3.39 o 
   0   8   1       45.41       42.26      2.08 o 
   1   8   1        0.00        0.44      0.62 o 
   2   8   1        9.26        6.32      3.57 o 
   3   8   1      901.83      970.85     56.10 o 
   4   8   1       47.23       53.58      3.35 o 
   5   8   1        0.54        1.31      1.35 o 
  -4   9   1        6.40        3.77      3.17 o 
  -3   9   1        7.56        5.82      3.19 o 
  -2   9   1        5.33        3.43      2.22 o 
  -1   9   1        5.21        7.11      3.14 o 
   0   9   1      253.72      242.36      8.53 o 
   1   9   1      187.76      191.56      5.82 o 
   2   9   1      233.54      226.22      9.64 o 
   3   9   1      983.45     1098.91     42.62 o 
   4   9   1        3.08        2.96      1.69 o 
   5   9   1        0.04        0.93      2.51 o 
  -4  10   1       15.95       13.29     10.08 o 
  -3  10   1      103.70      116.69      8.30 o 
  -2  10   1       42.37       45.63      5.09 o 
  -1  10   1        1.54       -0.09      1.60 o 
   0  10   1      148.16      140.49      5.46 o 
   1  10   1      510.61      573.38     21.26 o 
   2  10   1      474.10      469.21     13.60 o 
   3  10   1       27.31       15.29      7.00 o 
   4  10   1        5.03        2.86      1.89 o 
  -3  11   1       24.49       27.28     10.04 o 
  -2  11   1        4.69        4.54      3.61 o 
  -1  11   1        8.74        6.78      4.25 o 
   0  11   1       24.43       18.28     11.24 o 
   1  11   1      165.47      174.55      9.66 o 
   2  11   1       36.00       37.66      3.87 o 
   3  11   1       41.02       40.36      3.69 o 
  -2  12   1        0.00        1.37      1.97 o 
  -1  12   1       30.87       43.01      8.65 o 
   0  12   1       37.13       31.01      4.31 o 
   1  12   1       10.36        8.97      5.24 o 
   2  12   1        5.63        5.61      3.13 o 
  -2 -12   2      107.16      110.02      6.49 o 
  -1 -12   2      137.39      140.08     11.16 o 
   0 -12   2        0.40        2.17      2.94 o 
   1 -12   2       15.15       13.08      7.01 o 
   2 -12   2        6.40        4.05      2.85 o 
  -3 -11   2       20.89       24.64      2.85 o 
  -2 -11   2        2.08        1.86      1.71 o 
  -1 -11   2        0.03       -0.05      2.09 o 
   0 -11   2        0.27        0.96      1.65 o 
   1 -11   2        3.32        1.90      2.00 o 
   2 -11   2       15.29       10.67      4.96 o 
   3 -11   2        3.34        2.60      3.41 o 
  -4 -10   2      143.27      119.72      5.32 o 
  -3 -10   2       69.40       61.20      3.88 o 
  -2 -10   2      503.78      562.77     32.39 o 
  -1 -10   2       55.93       53.09      3.45 o 
   0 -10   2       19.37       14.83      6.37 o 
   1 -10   2        0.40        0.40      2.38 o 
   2 -10   2       12.24       15.15      6.70 o 
   3 -10   2        2.13        0.62      1.87 o 
  -5  -9   2        1.81        2.26      3.18 o 
  -4  -9   2       11.43        6.06      3.26 o 
  -3  -9   2       20.28       14.81      1.86 o 
  -2  -9   2        5.52        7.23      2.76 o 
  -1  -9   2      107.63      108.87      4.81 o 
   0  -9   2       32.89       32.74      2.78 o 
   1  -9   2      150.00      145.33      5.79 o 
   2  -9   2       16.10       11.96      5.27 o 
   3  -9   2        0.16        2.03      2.23 o 
   4  -9   2        0.41        1.17      1.53 o 
  -5  -8   2      191.24      183.51      9.29 o 
  -4  -8   2        0.55        0.65      0.96 o 
  -3  -8   2        2.04        3.78      1.76 o 
  -2  -8   2        6.13        8.25      2.85 o 
  -1  -8   2       96.84       83.51      3.70 o 
   0  -8   2       51.04       52.48      3.15 o 
   1  -8   2       18.80       19.07      7.99 o 
   2  -8   2       29.44       16.07      6.79 o 
   3  -8   2        2.27        1.35      2.67 o 
   4  -8   2        6.83        7.51      3.24 o 
   5  -8   2       14.33       10.09      5.75 o 
  -6  -7   2       21.22       13.75      7.45 o 
  -5  -7   2      161.84      147.89      8.34 o 
  -4  -7   2        0.82        1.54      0.98 o 
  -3  -7   2       12.14       10.04      1.92 o 
  -2  -7   2       85.88       90.52      2.71 o 
  -1  -7   2        6.42        8.15      3.13 o 
   0  -7   2      163.12      160.56      6.25 o 
   1  -7   2        0.92        0.43      1.88 o 
   2  -7   2       39.03       41.37      4.13 o 
   3  -7   2       12.37        7.88      4.55 o 
   4  -7   2        9.78        9.49      4.68 o 
   5  -7   2       36.47       40.80      6.28 o 
  -6  -6   2      163.19      137.20      7.44 o 
  -5  -6   2       10.03       10.00      4.87 o 
  -4  -6   2      101.85       96.72      2.46 o 
  -3  -6   2        2.76        7.76      0.97 o 
  -2  -6   2       53.19       70.99      2.11 o 
  -1  -6   2        2.21        1.22      0.88 o 
   0  -6   2      265.08      261.68     16.44 o 
   1  -6   2      162.06      150.47      4.89 o 
   2  -6   2       25.58       21.50      3.85 o 
   3  -6   2      140.78      153.16     11.98 o 
   4  -6   2      153.36      147.80      7.76 o 
   5  -6   2       35.19       30.91      3.48 o 
  -6  -5   2       15.23       11.11      5.12 o 
  -5  -5   2       92.17       93.33      5.25 o 
  -4  -5   2       24.29       27.25      1.01 o 
  -3  -5   2       50.62       79.27      2.41 o 
  -2  -5   2        0.34        0.69      0.56 o 
  -1  -5   2      136.41      155.40      4.12 o 
   0  -5   2      546.33      523.82     15.04 o 
   1  -5   2      234.13      210.06      5.75 o 
   2  -5   2        1.82        7.99      3.35 o 
   3  -5   2      275.06      237.38      8.49 o 
   4  -5   2      226.94      231.70     16.71 o 
   5  -5   2       66.19       52.23      5.35 o 
   6  -5   2       14.30       14.87      7.69 o 
  -7  -4   2        2.39        2.64      1.84 o 
  -6  -4   2        0.94        4.03      2.61 o 
  -5  -4   2      184.83      157.30      7.31 o 
  -4  -4   2       33.25       42.85      2.82 o 
  -3  -4   2       76.77      113.38      2.02 o 
  -2  -4   2       40.90       52.31      1.27 o 
  -1  -4   2      686.07      695.31     15.09 o 
   0  -4   2       38.13       36.43      1.18 o 
   1  -4   2      928.40      797.01     14.73 o 
   2  -4   2      326.42      263.44     11.85 o 
   3  -4   2       15.08        6.28      2.88 o 
   4  -4   2      368.28      341.79     10.88 o 
   5  -4   2        2.02        3.18      2.50 o 
   6  -4   2       46.04       56.39      5.83 o 
  -7  -3   2       56.54       55.79      6.28 o 
  -6  -3   2       68.19       76.63      7.04 o 
  -5  -3   2        7.62        8.55      0.78 o 
  -4  -3   2      391.70      454.48      4.02 o 
  -3  -3   2      327.87      376.53      7.79 o 
  -2  -3   2      551.58      698.49     11.69 o 
  -1  -3   2      435.03      425.39      5.83 o 
   0  -3   2        0.15        2.17      1.04 o 
   1  -3   2      105.71      104.11      2.06 o 
   2  -3   2     1805.87     1531.81     71.00 o 
   3  -3   2        0.05        0.69      1.05 o 
   4  -3   2       74.03       64.01      4.43 o 
   5  -3   2       17.98       11.69      3.78 o 
   6  -3   2        5.92        5.76      3.19 o 
  -7  -2   2        4.20        2.85      2.53 o 
  -6  -2   2       25.01       25.21      9.00 o 
  -5  -2   2       34.50       37.38      1.41 o 
  -4  -2   2        0.80        2.48      0.53 o 
  -3  -2   2        0.13        1.31      0.28 o 
  -2  -2   2       17.36       21.38      0.90 o 
  -1  -2   2      648.68      634.68      8.28 o 
   0  -2   2     2306.10     1932.88     58.11 o 
   1  -2   2     3560.32     2870.14     68.22 o 
   2  -2   2      823.40      726.01     19.30 o 
   3  -2   2      375.33      312.16      7.05 o 
   4  -2   2       13.25       12.31      4.46 o 
   5  -2   2       27.67       27.45      3.88 o 
   6  -2   2       28.71       29.08      3.40 o 
  -7  -1   2        3.11        5.25      3.55 o 
  -6  -1   2       43.13       51.20      2.14 o 
  -5  -1   2       32.59       35.74      1.68 o 
  -4  -1   2        8.96        4.62      1.31 o 
  -3  -1   2       20.65       18.08      1.08 o 
  -2  -1   2      911.91      866.57     15.96 o 
  -1  -1   2      718.59      716.02     25.78 o 
   0  -1   2      228.92      234.86      3.99 o 
   1  -1   2     8892.03     7601.52    177.62 o 
   2  -1   2        0.76        0.97      0.62 o 
   3  -1   2      177.72      222.16     13.19 o 
   4  -1   2      232.54      231.21     17.67 o 
   5  -1   2      142.41      126.11      5.63 o 
   6  -1   2       80.17       71.60      7.66 o 
   7  -1   2       18.43       34.02      7.91 o 
  -7   0   2       31.56       30.54      6.02 o 
  -6   0   2       75.62       76.71      3.08 o 
  -5   0   2       73.83       80.51      4.46 o 
  -4   0   2       63.23       71.66      4.77 o 
  -3   0   2      302.37      319.41      5.27 o 
  -2   0   2      240.09      214.99      4.69 o 
   0   0   2      740.62      670.17     17.57 o 
   1   0   2     1827.89     1678.68     40.74 o 
   2   0   2      659.90      618.76     13.34 o 
   3   0   2      126.19      105.56      3.15 o 
   4   0   2      276.99      318.73      9.29 o 
   5   0   2        0.00        1.81      1.51 o 
   6   0   2       19.85       19.94      3.43 o 
   7   0   2        0.96        1.17      2.65 o 
  -7   1   2      144.17      118.02     13.62 o 
  -6   1   2       74.96       73.20      5.39 o 
  -5   1   2      168.76      168.93      9.99 o 
  -4   1   2       59.94       69.05      2.67 o 
  -3   1   2      740.85      722.07     11.88 o 
  -2   1   2     1021.29      828.27     18.56 o 
  -1   1   2     2651.03     2298.65     22.25 o 
   0   1   2     3354.20     2906.37     68.16 o 
   1   1   2      197.58      198.26      2.53 o 
   2   1   2     2191.54     2369.41     35.42 o 
   3   1   2      995.97     1051.88     19.35 o 
   4   1   2      108.74      118.98      3.68 o 
   5   1   2        3.80        1.80      1.35 o 
   6   1   2       13.76        5.84      3.07 o 
   7   1   2        4.34        2.68      2.37 o 
  -7   2   2       27.82       19.66      9.20 o 
  -6   2   2      338.47      374.07      9.96 o 
  -5   2   2        6.33        2.89      1.95 o 
  -4   2   2       23.96       23.31      3.18 o 
  -3   2   2      109.02      112.41      3.20 o 
  -2   2   2      563.21      591.49     10.50 o 
  -1   2   2      309.66      253.28      3.75 o 
   1   2   2       86.36       89.52      1.92 o 
   2   2   2      135.90      153.87      3.69 o 
   3   2   2      672.24      861.04     24.21 o 
   4   2   2        0.20        2.23      1.21 o 
   5   2   2       10.18       18.19      2.23 o 
   6   2   2       20.35       12.61      1.84 o 
  -7   3   2       11.55        8.25      3.91 o 
  -6   3   2       17.56       15.80      5.70 o 
  -5   3   2      395.59      388.87     23.03 o 
  -4   3   2        4.69        0.12      1.74 o 
  -3   3   2      184.77      162.18      4.52 o 
  -2   3   2       23.55       30.42      1.90 o 
  -1   3   2      313.45      323.22      3.50 o 
   0   3   2       36.79       35.54      1.59 o 
   1   3   2      661.24      731.22     10.86 o 
   2   3   2        5.93        9.91      0.53 o 
   3   3   2      104.53      128.23      2.28 o 
   4   3   2        3.32        4.35      1.95 o 
   5   3   2        6.19        7.88      1.45 o 
   6   3   2        0.53        1.27      1.43 o 
  -7   4   2        6.85        8.07      5.73 o 
  -6   4   2        6.31        6.43      2.48 o 
  -5   4   2        0.92        1.32      1.48 o 
  -4   4   2       27.66       12.95      4.75 o 
  -3   4   2      216.56      226.66      6.62 o 
  -2   4   2       35.77       31.13      2.20 o 
  -1   4   2       55.47       36.09      1.59 o 
   0   4   2       76.81       66.53      1.43 o 
   1   4   2        0.61        1.06      0.59 o 
   2   4   2      524.21      629.15     15.72 o 
   3   4   2      375.38      474.50     13.23 o 
   4   4   2        0.56        2.65      1.90 o 
   5   4   2        4.49       12.97      5.75 o 
   6   4   2       11.85       13.47      5.55 o 
  -6   5   2       16.37       10.35      5.52 o 
  -5   5   2      258.22      286.89      8.91 o 
  -4   5   2       10.76       13.37      4.42 o 
  -3   5   2        0.25        1.29      1.61 o 
  -2   5   2      225.53      156.72      5.01 o 
  -1   5   2      190.60      182.19      4.36 o 
   0   5   2       14.63       20.15      1.22 o 
   1   5   2      795.71     1044.33     19.36 o 
   2   5   2       90.33      114.42      4.48 o 
   3   5   2       75.31       86.16      1.94 o 
   4   5   2       23.63       21.53      1.35 o 
   5   5   2       91.78       79.71      3.50 o 
   6   5   2        0.31        0.31      1.57 o 
  -6   6   2        0.35        1.24      2.01 o 
  -5   6   2        1.19        2.42      1.94 o 
  -4   6   2       84.50       88.31      5.97 o 
  -3   6   2       48.18       50.65      3.77 o 
  -2   6   2        6.59        7.63      2.70 o 
  -1   6   2      256.96      215.72      4.80 o 
   0   6   2       77.22      101.38      2.86 o 
   1   6   2       51.74       58.15      2.60 o 
   2   6   2       81.63      108.57      4.27 o 
   3   6   2       34.33       40.80      1.66 o 
   4   6   2       19.85       20.72      1.43 o 
   5   6   2       75.52       72.04      3.75 o 
   6   6   2        6.58        5.29      2.92 o 
  -5   7   2       19.48       26.82      5.50 o 
  -4   7   2        0.97        2.22      2.88 o 
  -3   7   2       10.75        8.15      3.42 o 
  -2   7   2       74.46       56.13      3.16 o 
  -1   7   2      179.09      170.27      5.30 o 
   0   7   2      203.26      218.19      4.95 o 
   1   7   2       51.90       68.37      3.92 o 
   2   7   2      273.88      270.94      9.51 o 
   3   7   2       40.04       47.59      2.89 o 
   4   7   2       13.34        7.87      2.47 o 
   5   7   2       43.02       34.94      2.52 o 
  -5   8   2        0.02        0.91      2.39 o 
  -4   8   2       61.28       72.57      4.76 o 
  -3   8   2       25.38       40.30      3.99 o 
  -2   8   2       24.59       24.52      3.91 o 
  -1   8   2       70.76       74.44      3.49 o 
   0   8   2      311.35      316.10      7.72 o 
   1   8   2        2.41        2.00      0.90 o 
   2   8   2      244.02      251.90     18.92 o 
   3   8   2      147.54      169.63      7.89 o 
   4   8   2       89.11      103.10      4.44 o 
   5   8   2        7.55        5.07      3.01 o 
  -4   9   2       19.18       17.36      8.32 o 
  -3   9   2       86.82      100.11      9.26 o 
  -2   9   2       77.51       70.87      4.09 o 
  -1   9   2        0.37       -0.64      2.44 o 
   0   9   2       65.01       62.21      2.99 o 
   1   9   2       95.69      100.25      6.15 o 
   2   9   2       37.54       35.64      3.17 o 
   3   9   2       35.13       30.25      2.98 o 
   4   9   2       12.08       12.17      6.78 o 
  -4  10   2       49.88       49.33      5.06 o 
  -3  10   2       11.90        9.20      5.18 o 
  -2  10   2       13.26        9.39      4.25 o 
  -1  10   2        0.89        0.21      2.10 o 
   0  10   2      578.67      576.11     14.45 o 
   1  10   2       21.15       21.91      3.22 o 
   2  10   2        4.45        3.44      1.78 o 
   3  10   2       21.07       16.02      7.37 o 
   4  10   2       28.50       22.13      7.74 o 
  -3  11   2       25.53       17.18     10.91 o 
  -2  11   2      210.50      243.47     14.25 o 
  -1  11   2       39.22       37.20      6.74 o 
   0  11   2       11.25       10.12      6.79 o 
   1  11   2      722.42      797.43     17.68 o 
   2  11   2       21.93       17.34      6.94 o 
   3  11   2        9.52        5.53      3.36 o 
  -2  12   2        1.23        1.17      2.83 o 
  -1  12   2        8.14        5.43      4.36 o 
   0  12   2        0.08        0.69      2.27 o 
   1  12   2       95.21       96.16      7.10 o 
   2  12   2      132.24      113.93      7.13 o 
  -2 -12   3       10.98        8.15      6.62 o 
  -1 -12   3       85.75       82.78      7.68 o 
   0 -12   3      230.83      255.68     16.86 o 
   1 -12   3        6.66        7.85      3.88 o 
   2 -12   3        0.22        1.05      2.43 o 
  -3 -11   3       41.46       39.11      5.19 o 
  -2 -11   3       28.31       28.90      3.98 o 
  -1 -11   3       82.19       85.89      6.64 o 
   0 -11   3        0.34        1.18      1.61 o 
   1 -11   3        7.15        5.31      3.43 o 
   2 -11   3        4.56        2.19      2.14 o 
  -4 -10   3       15.50       12.95      3.66 o 
  -3 -10   3       12.67       12.83      1.80 o 
  -2 -10   3      171.87      175.07      7.54 o 
  -1 -10   3       93.76      105.27      6.40 o 
   0 -10   3       44.54       39.51      2.97 o 
   1 -10   3       15.39       14.50      7.21 o 
   2 -10   3       46.46       50.08      4.20 o 
   3 -10   3       18.02       18.48     10.54 o 
  -5  -9   3       26.77       20.41      3.47 o 
  -4  -9   3       65.18       51.41      2.31 o 
  -3  -9   3        0.35       -0.01      0.93 o 
  -2  -9   3      359.09      368.61     20.36 o 
  -1  -9   3      100.44       87.17      6.15 o 
   0  -9   3        0.69        0.80      1.51 o 
   1  -9   3      147.93      133.64      9.50 o 
   2  -9   3       35.41       25.12      4.07 o 
   3  -9   3        1.47        2.78      2.12 o 
   4  -9   3        0.46        1.85      1.88 o 
  -5  -8   3       18.15       22.77      3.08 o 
  -4  -8   3      269.46      208.93      6.04 o 
  -3  -8   3        0.34        0.53      1.13 o 
  -2  -8   3       62.97       64.95      4.63 o 
  -1  -8   3      189.38      223.02      9.86 o 
   0  -8   3        1.20        0.25      1.86 o 
   1  -8   3       84.32       77.05      4.75 o 
   2  -8   3       90.89      104.95      6.29 o 
   3  -8   3        3.08        2.04      2.65 o 
   4  -8   3        6.75        3.62      2.88 o 
  -6  -7   3        0.28        1.47      1.31 o 
  -5  -7   3        2.08        3.03      2.14 o 
  -4  -7   3        3.34        1.83      0.75 o 
  -3  -7   3       12.35        9.35      1.15 o 
  -2  -7   3        6.51        7.54      2.97 o 
  -1  -7   3      301.37      367.49     22.19 o 
   0  -7   3        1.93        1.50      2.37 o 
   1  -7   3        0.02        1.95      2.59 o 
   2  -7   3       99.62      101.26      5.13 o 
   3  -7   3       12.40       24.09      4.84 o 
   4  -7   3       23.06       10.39      6.92 o 
   5  -7   3        0.04        1.35      1.67 o 
  -6  -6   3       56.42       58.76      3.93 o 
  -5  -6   3        0.79        1.92      1.64 o 
  -4  -6   3        8.92       14.89      0.63 o 
  -3  -6   3       12.68       20.69      1.25 o 
  -2  -6   3      136.63      185.40      6.37 o 
  -1  -6   3       52.83       51.06      2.01 o 
   0  -6   3      199.49      181.71      4.90 o 
   1  -6   3      129.40      105.75      4.89 o 
   2  -6   3      119.93       94.14      8.92 o 
   3  -6   3        0.75        1.05      1.37 o 
   4  -6   3        0.20        0.98      1.81 o 
   5  -6   3       12.67       17.17      4.31 o 
  -6  -5   3       26.63       30.49      4.52 o 
  -5  -5   3        0.37        1.26      1.75 o 
  -4  -5   3       26.23       24.24      2.46 o 
  -3  -5   3      221.36      281.17      3.63 o 
  -2  -5   3      443.69      536.37     16.34 o 
  -1  -5   3      576.20      633.72     20.66 o 
   0  -5   3       76.91       92.66      3.70 o 
   1  -5   3      343.09      343.14      7.13 o 
   2  -5   3      134.49       97.53      4.94 o 
   3  -5   3      127.25      110.71      7.43 o 
   4  -5   3       29.34       31.00      3.92 o 
   5  -5   3       21.52       23.51      2.84 o 
   6  -5   3       30.00       35.58      6.19 o 
  -7  -4   3        4.55        7.97      3.49 o 
  -6  -4   3      527.88      520.10     27.19 o 
  -5  -4   3       78.69       60.21      4.34 o 
  -4  -4   3        0.46        1.07      1.50 o 
  -3  -4   3        5.07       10.97      0.57 o 
  -2  -4   3       80.14       82.26      1.90 o 
  -1  -4   3      791.92      721.39     17.76 o 
   0  -4   3     1422.88     1387.31     24.38 o 
   1  -4   3      704.24      643.06     24.60 o 
   2  -4   3      273.16      226.28     12.92 o 
   3  -4   3      784.18      641.84     17.60 o 
   4  -4   3       70.80       66.38      3.79 o 
   5  -4   3       16.74       19.19      5.59 o 
   6  -4   3      139.28      151.23      9.49 o 
  -7  -3   3       38.16       49.64      6.34 o 
  -6  -3   3       60.35       64.32      4.76 o 
  -5  -3   3      687.26      780.70     13.23 o 
  -4  -3   3        2.13        1.78      1.50 o 
  -3  -3   3      739.61      771.27     18.47 o 
  -2  -3   3     1080.67     1294.67     18.09 o 
  -1  -3   3      220.61      229.90      6.30 o 
   0  -3   3     1759.16     1592.22     60.87 o 
   1  -3   3     2422.99     2100.51    101.69 o 
   2  -3   3      891.77      711.51     36.22 o 
   3  -3   3      116.02      104.54      3.81 o 
   4  -3   3      165.60      174.95      7.99 o 
   5  -3   3        0.02        0.43      1.29 o 
   6  -3   3        0.12        0.79      1.79 o 
  -7  -2   3        6.02        5.79      5.61 o 
  -6  -2   3        0.00        2.44      2.22 o 
  -5  -2   3       94.85      105.28      1.88 o 
  -4  -2   3        0.27        1.45      2.01 o 
  -3  -2   3      143.48      175.03      5.81 o 
  -2  -2   3        6.17        9.70      0.42 o 
  -1  -2   3      675.68      658.85     15.27 o 
   0  -2   3     4788.54     4070.37     83.79 o 
   1  -2   3      310.72      314.45      5.49 o 
   2  -2   3       37.95       31.80      1.46 o 
   3  -2   3       32.47       24.83      2.24 o 
   4  -2   3       51.30       48.65      3.47 o 
   5  -2   3        4.04        5.68      1.84 o 
   6  -2   3       27.56       26.70      4.45 o 
  -7  -1   3       62.96       78.33      7.28 o 
  -6  -1   3      119.39      118.02      8.10 o 
  -5  -1   3        6.14        6.25      1.15 o 
  -4  -1   3      205.26      197.87      3.83 o 
  -3  -1   3      125.59      114.29      2.59 o 
  -2  -1   3      248.73      253.25      2.95 o 
  -1  -1   3       59.46       64.00      1.02 o 
   0  -1   3     1162.37     1018.44     16.02 o 
   1  -1   3      848.83      715.77     10.55 o 
   2  -1   3      125.33      156.43      5.08 o 
   3  -1   3       13.71       18.11      1.20 o 
   4  -1   3      170.44      158.07      7.48 o 
   5  -1   3        2.56        2.33      1.80 o 
   6  -1   3        3.65        3.97      2.47 o 
  -7   0   3        0.85        1.81      2.64 o 
  -6   0   3      225.83      190.61     11.02 o 
  -5   0   3      404.24      440.55     13.60 o 
  -4   0   3       72.28       63.86      2.21 o 
  -3   0   3      567.71      586.32     12.72 o 
  -2   0   3      310.26      284.73      4.87 o 
  -1   0   3     1037.09      930.43      9.28 o 
   0   0   3      192.95      164.68      4.75 o 
   1   0   3        4.42        6.48      0.50 o 
   2   0   3       23.21       16.98      0.71 o 
   3   0   3       15.04       13.04      1.03 o 
   4   0   3       62.50       71.36      3.16 o 
   5   0   3        0.63        0.68      1.10 o 
   6   0   3       24.18       31.49      4.72 o 
  -7   1   3       69.91       66.56      7.18 o 
  -6   1   3      119.35      122.31      5.98 o 
  -5   1   3      240.39      218.58     20.36 o 
  -4   1   3       41.28       53.68      2.26 o 
  -3   1   3       73.24      108.92      3.14 o 
  -2   1   3      350.01      357.45      5.32 o 
  -1   1   3      476.26      487.76      8.72 o 
   0   1   3       65.60       61.98      1.83 o 
   1   1   3      822.16      837.80     11.25 o 
   2   1   3       17.98       13.41      0.65 o 
   3   1   3       10.46        6.45      2.49 o 
   4   1   3        0.01        0.65      1.30 o 
   5   1   3       66.39       48.19      3.28 o 
   6   1   3       22.52       21.47      2.54 o 
  -7   2   3       45.58       29.42     15.46 o 
  -6   2   3        1.53        2.29      1.51 o 
  -5   2   3        0.97        1.53      1.14 o 
  -4   2   3       54.64       52.28      2.93 o 
  -3   2   3        0.98        3.18      1.35 o 
  -2   2   3      275.82      279.46      5.00 o 
  -1   2   3     2458.93     2095.01     29.18 o 
   0   2   3     4341.67     4241.98    117.29 o 
   1   2   3       86.87      103.78      2.66 o 
   2   2   3      252.10      266.32      4.58 o 
   3   2   3      570.53      697.39     10.65 o 
   4   2   3       19.88       18.23      1.93 o 
   5   2   3       15.18       13.64      5.50 o 
   6   2   3       18.60        6.61      3.23 o 
  -7   3   3       55.00       50.52      7.78 o 
  -6   3   3       17.12       20.98      3.33 o 
  -5   3   3       24.97       18.10      2.89 o 
  -4   3   3       22.32       26.18      4.33 o 
  -3   3   3      690.31      599.35      9.05 o 
  -2   3   3       95.92       93.90      2.88 o 
  -1   3   3        8.16       11.19      1.09 o 
   0   3   3      703.67      758.04     11.09 o 
   1   3   3      585.84      636.51      8.13 o 
   2   3   3       15.38       13.74      0.62 o 
   3   3   3       15.32       17.85      1.10 o 
   4   3   3      171.24      189.48      7.33 o 
   5   3   3       75.88       59.01      2.58 o 
   6   3   3        0.16        0.04      2.54 o 
  -7   4   3        0.10        1.03      2.10 o 
  -6   4   3        1.47        4.35      3.06 o 
  -5   4   3        0.32       -0.05      1.71 o 
  -4   4   3        1.28       -1.10      2.01 o 
  -3   4   3       69.86       56.32      3.06 o 
  -2   4   3       25.41       24.59      2.12 o 
  -1   4   3        7.58        6.35      2.58 o 
   0   4   3     1052.03     1091.69     17.34 o 
   1   4   3      119.11      148.29      2.74 o 
   2   4   3      198.14      246.07      4.03 o 
   3   4   3      214.18      230.68      5.40 o 
   4   4   3       23.35       21.78      2.17 o 
   5   4   3       22.78       21.40      2.65 o 
   6   4   3      126.99      167.81     14.01 o 
  -6   5   3        1.38        1.53      1.35 o 
  -5   5   3      167.89      181.06      7.19 o 
  -4   5   3        2.30        0.73      1.57 o 
  -3   5   3       18.52       12.42      4.60 o 
  -2   5   3       22.27       14.52      5.43 o 
  -1   5   3       35.57       23.25      1.62 o 
   0   5   3      107.58      118.19      2.57 o 
   1   5   3     1740.12     2119.80     88.74 o 
   2   5   3      533.57      626.19     10.19 o 
   3   5   3       25.24       28.90      1.56 o 
   4   5   3     1136.65     1157.41     22.12 o 
   5   5   3        5.15        3.89      2.20 o 
   6   5   3        3.35        3.95      2.42 o 
  -6   6   3        7.55        8.26      5.20 o 
  -5   6   3      127.56      136.03      6.43 o 
  -4   6   3      263.61      282.14     12.05 o 
  -3   6   3        3.49        4.90      3.01 o 
  -2   6   3      163.51      143.08      5.27 o 
  -1   6   3      450.88      407.21      8.29 o 
   0   6   3      535.25      554.01      5.98 o 
   1   6   3       11.43        9.85      2.08 o 
   2   6   3      610.65      798.65     11.17 o 
   3   6   3        3.00        4.18      1.22 o 
   4   6   3      860.16      819.88     26.14 o 
   5   6   3      847.00      902.38     26.52 o 
   6   6   3       94.48       88.55      7.35 o 
  -5   7   3        8.99        4.19      2.40 o 
  -4   7   3      423.73      441.55     13.63 o 
  -3   7   3       36.48       37.22      3.38 o 
  -2   7   3       61.74       56.55      3.24 o 
  -1   7   3      145.89      151.95      5.13 o 
   0   7   3       21.39       28.07      1.51 o 
   1   7   3       19.93        9.60      4.05 o 
   2   7   3        5.79       12.27      2.39 o 
   3   7   3      237.76      255.99      6.63 o 
   4   7   3      670.44      692.80     22.87 o 
   5   7   3       77.37       67.60      3.88 o 
  -5   8   3        9.30        6.09      5.24 o 
  -4   8   3      111.79      127.70      6.72 o 
  -3   8   3      137.43      144.96      7.07 o 
  -2   8   3       45.62       47.76      3.31 o 
  -1   8   3        1.44        2.32      1.99 o 
   0   8   3       70.11       64.53      2.09 o 
   1   8   3       11.80       11.20      5.16 o 
   2   8   3      104.05      105.40      4.24 o 
   3   8   3      181.43      230.76     17.01 o 
   4   8   3      365.79      392.34     11.47 o 
   5   8   3        3.65        4.42      2.56 o 
  -4   9   3       77.60       75.08      7.33 o 
  -3   9   3       11.99       13.27      4.14 o 
  -2   9   3       14.67       14.15      3.26 o 
  -1   9   3        8.80        8.01      3.14 o 
   0   9   3        2.23        2.41      1.60 o 
   1   9   3       85.31       86.17      5.39 o 
   2   9   3      139.07      125.37      5.73 o 
   3   9   3       54.75       67.97      4.36 o 
   4   9   3        2.93        1.49      1.05 o 
  -4  10   3       21.07       23.41      5.34 o 
  -3  10   3       40.50       43.03      4.82 o 
  -2  10   3       32.17       28.43     12.10 o 
  -1  10   3        8.00        4.83      2.29 o 
   0  10   3       16.34       15.64      2.60 o 
   1  10   3        1.76        1.54      2.20 o 
   2  10   3       14.60       12.42      6.04 o 
   3  10   3       18.51       11.87      5.01 o 
   4  10   3        2.38        1.95      1.57 o 
  -3  11   3       31.35       32.09      6.40 o 
  -2  11   3        7.33        4.54      3.26 o 
  -1  11   3        4.42        8.03      4.94 o 
   0  11   3      170.07      158.52     11.63 o 
   1  11   3        0.00        0.46      3.14 o 
   2  11   3       20.92       22.17      3.07 o 
   3  11   3       36.14       34.61      4.67 o 
  -2  12   3        3.90        2.26      3.63 o 
  -1  12   3        0.05        1.25      2.21 o 
   0  12   3       13.48        8.97      5.23 o 
   1  12   3        6.85        5.66      4.13 o 
   2  12   3        6.86       11.38      5.57 o 
  -2 -12   4       76.54       82.90      6.69 o 
  -1 -12   4       32.89       19.51      9.97 o 
   0 -12   4        5.05       10.74      4.55 o 
   1 -12   4        1.56        1.71      2.32 o 
  -3 -11   4        0.00        0.20      2.04 o 
  -2 -11   4       87.97       76.53      7.62 o 
  -1 -11   4        2.14        2.41      1.71 o 
   0 -11   4        4.71        3.37      2.29 o 
   1 -11   4       18.56       16.80      7.62 o 
   2 -11   4       60.85       65.77      6.15 o 
  -4 -10   4       41.64       40.93      4.06 o 
  -3 -10   4       18.62       14.76      1.75 o 
  -2 -10   4        0.23       -0.63      1.58 o 
  -1 -10   4        7.40        6.67      2.39 o 
   0 -10   4       17.72       11.27      4.73 o 
   1 -10   4        2.12        1.99      2.22 o 
   2 -10   4       17.47       15.27      5.74 o 
   3 -10   4       82.32       91.98      6.22 o 
  -5  -9   4        9.28        7.53      3.13 o 
  -4  -9   4       75.85       78.76     10.31 o 
  -3  -9   4       48.56       49.66      2.40 o 
  -2  -9   4      542.34      590.64     15.19 o 
  -1  -9   4       39.66       40.22      3.18 o 
   0  -9   4       42.80       33.39      4.54 o 
   1  -9   4       29.88       24.00      6.92 o 
   2  -9   4        0.51        0.90      1.25 o 
   3  -9   4        0.28        4.13      2.35 o 
   4  -9   4        1.84        2.51      2.74 o 
  -5  -8   4      150.77      138.07      7.53 o 
  -4  -8   4      194.96      164.63      4.93 o 
  -3  -8   4       28.33       25.81      2.31 o 
  -2  -8   4      147.52      170.88      4.19 o 
  -1  -8   4       77.08       70.37      5.70 o 
   0  -8   4       50.80       53.46      3.44 o 
   1  -8   4       11.59        9.37      4.26 o 
   2  -8   4       30.65       35.66      3.18 o 
   3  -8   4        0.65        1.44      1.73 o 
   4  -8   4        0.20        1.97      1.85 o 
  -6  -7   4        8.60        7.32      4.15 o 
  -5  -7   4       15.22        7.87      5.70 o 
  -4  -7   4        2.51        3.71      0.61 o 
  -3  -7   4        6.21        2.59      1.20 o 
  -2  -7   4      169.06      224.76      6.71 o 
  -1  -7   4       33.89       45.51      3.78 o 
   0  -7   4       71.55       64.60      3.59 o 
   1  -7   4       56.06       61.36      3.72 o 
   2  -7   4        9.87        9.11      3.48 o 
   3  -7   4       25.41       18.11     10.28 o 
   4  -7   4        0.10        2.04      1.24 o 
   5  -7   4       24.88       19.13      8.95 o 
  -6  -6   4        0.33        0.51      1.65 o 
  -5  -6   4       21.97       13.52      5.82 o 
  -4  -6   4       37.67       37.72      0.56 o 
  -3  -6   4       88.35      107.30      2.93 o 
  -2  -6   4       87.95      102.52      2.91 o 
  -1  -6   4       49.57       47.17      2.73 o 
   0  -6   4      581.92      668.25     25.35 o 
   1  -6   4       27.77       23.92      2.96 o 
   2  -6   4       23.83       18.86      2.88 o 
   3  -6   4       81.48       79.16      4.41 o 
   4  -6   4       32.56       32.90      4.57 o 
   5  -6   4        5.89        7.23      3.56 o 
  -6  -5   4        1.21        2.51      2.60 o 
  -5  -5   4        2.01        1.70      1.94 o 
  -4  -5   4       31.73       39.98      4.67 o 
  -3  -5   4       39.56       43.53      1.12 o 
  -2  -5   4        6.63        2.90      1.24 o 
  -1  -5   4      219.11      283.88     13.54 o 
   0  -5   4       19.72       22.30      1.99 o 
   1  -5   4      520.30      519.94     32.69 o 
   2  -5   4      151.88      115.20      4.68 o 
   3  -5   4       88.19       74.99      3.72 o 
   4  -5   4       10.01       11.10      4.71 o 
   5  -5   4       51.40       53.08      4.81 o 
  -7  -4   4       32.81       26.01     15.14 o 
  -6  -4   4       84.32       75.21      7.17 o 
  -5  -4   4       10.80       10.65      4.25 o 
  -4  -4   4        5.10        6.53      2.30 o 
  -3  -4   4      155.30      215.60      4.34 o 
  -2  -4   4        3.57        6.35      0.96 o 
  -1  -4   4      121.13      116.22      3.18 o 
   0  -4   4     1570.16     1636.58     63.57 o 
   1  -4   4       26.81       24.93      1.44 o 
   2  -4   4      475.22      375.41      9.61 o 
   3  -4   4     3302.84     3067.26     56.61 o 
   4  -4   4        3.49        4.46      2.44 o 
   5  -4   4        3.68        4.87      2.25 o 
   6  -4   4       48.92       70.66      4.75 o 
  -7  -3   4       44.57       48.54      5.24 o 
  -6  -3   4       84.46       69.75      6.25 o 
  -5  -3   4      134.64      158.70      9.91 o 
  -4  -3   4      241.04      279.59      9.45 o 
  -3  -3   4        1.79        1.22      1.29 o 
  -2  -3   4      404.58      468.55      8.13 o 
  -1  -3   4      161.72      161.96      5.05 o 
   0  -3   4        6.91       10.42      0.89 o 
   1  -3   4     2773.28     2583.90     60.33 o 
   2  -3   4      634.25      504.72     15.51 o 
   3  -3   4      113.63       83.79      3.96 o 
   4  -3   4      330.13      365.48     22.63 o 
   5  -3   4        0.42        1.59      1.73 o 
   6  -3   4      164.46      172.37     11.17 o 
  -7  -2   4        3.30        2.31      2.27 o 
  -6  -2   4      272.98      292.16     15.61 o 
  -5  -2   4     1200.70     1318.41     47.35 o 
  -4  -2   4      187.49      210.08      8.20 o 
  -3  -2   4      288.85      291.56      8.52 o 
  -2  -2   4     1050.76     1154.50     20.66 o 
  -1  -2   4       52.19       51.62      1.32 o 
   0  -2   4       60.33       45.73      2.09 o 
   1  -2   4       13.50       10.97      1.13 o 
   2  -2   4      586.59      464.83     13.89 o 
   3  -2   4      297.87      297.83     24.81 o 
   4  -2   4      521.00      469.91     15.31 o 
   5  -2   4       81.16       73.55      3.53 o 
   6  -2   4       87.04      105.53      7.78 o 
  -7  -1   4      184.90      201.94     14.47 o 
  -6  -1   4      221.46      252.47     16.67 o 
  -5  -1   4      158.27      179.50      6.42 o 
  -4  -1   4      633.65      664.47     25.42 o 
  -3  -1   4      258.97      244.46      8.56 o 
  -2  -1   4      319.51      366.13      9.74 o 
  -1  -1   4      175.47      191.20      6.27 o 
   0  -1   4        1.97        3.85      0.41 o 
   1  -1   4      105.05      125.42      3.72 o 
   2  -1   4       25.79       31.81      1.47 o 
   3  -1   4        3.49        7.74      2.76 o 
   4  -1   4      312.86      320.08     10.53 o 
   5  -1   4      186.32      210.30     10.22 o 
   6  -1   4       13.61       17.18      2.69 o 
  -7   0   4       83.88       76.99      7.91 o 
  -6   0   4      116.06      107.21      7.63 o 
  -5   0   4        5.52        2.93      2.02 o 
  -4   0   4      489.57      459.98      8.91 o 
  -3   0   4      154.90      142.78      3.30 o 
  -2   0   4      922.48      867.45     10.12 o 
  -1   0   4       84.43      102.10      2.06 o 
   0   0   4      294.46      277.65      2.57 o 
   1   0   4      316.89      285.70      2.53 o 
   2   0   4      238.68      242.01      4.36 o 
   3   0   4       85.45       70.66      1.81 o 
   4   0   4       10.72        5.29      2.75 o 
   5   0   4       37.99       31.10      2.33 o 
   6   0   4      149.41      142.68      5.84 o 
  -7   1   4       77.30       63.89      7.22 o 
  -6   1   4        1.39        2.14      1.86 o 
  -5   1   4       14.47       15.63      2.39 o 
  -4   1   4      775.35      810.49     14.85 o 
  -3   1   4      321.63      385.61      8.57 o 
  -2   1   4      346.07      270.71      3.67 o 
  -1   1   4     6240.65     5645.97    132.05 o 
   0   1   4     2246.97     1926.54     24.52 o 
   1   1   4       24.57       20.08      0.40 o 
   2   1   4       91.41      117.36      1.99 o 
   3   1   4       84.13      108.43      2.33 o 
   4   1   4       39.41       40.15      2.40 o 
   5   1   4       45.22       37.79      2.51 o 
   6   1   4        3.10        1.25      1.23 o 
  -7   2   4       15.45       12.08      6.55 o 
  -6   2   4        7.89        6.64      3.37 o 
  -5   2   4       18.45       23.13      2.93 o 
  -4   2   4      173.12      145.17      5.52 o 
  -3   2   4      419.52      344.92      5.69 o 
  -2   2   4      148.94      135.82      3.11 o 
  -1   2   4      891.63      860.01     12.35 o 
   0   2   4      400.31      402.95      6.54 o 
   1   2   4      161.63      174.73      4.46 o 
   2   2   4      370.18      378.99      7.22 o 
   3   2   4        7.16        9.19      0.84 o 
   4   2   4       80.27       92.76      3.61 o 
   5   2   4        5.19        1.83      1.60 o 
   6   2   4        0.28        0.25      0.83 o 
  -7   3   4        0.34        3.59      3.69 o 
  -6   3   4       70.94       73.67      7.06 o 
  -5   3   4        0.67       -0.31      1.18 o 
  -4   3   4       39.16       28.58      2.84 o 
  -3   3   4       10.60       15.97      5.67 o 
  -2   3   4       38.86       44.03      2.40 o 
  -1   3   4        1.44        0.75      0.56 o 
   0   3   4      126.69      162.14      2.57 o 
   1   3   4      880.79     1109.42     13.99 o 
   2   3   4       44.48       86.04      2.04 o 
   3   3   4        2.86        2.87      1.16 o 
   4   3   4        1.36        0.44      2.07 o 
   5   3   4        3.51        4.31      2.22 o 
   6   3   4        0.23        0.49      2.13 o 
  -7   4   4       27.99       19.37     12.36 o 
  -6   4   4       25.43       27.42      4.05 o 
  -5   4   4        3.89        5.02      2.60 o 
  -4   4   4       27.10       31.37      3.65 o 
  -3   4   4        7.82        1.80      2.01 o 
  -2   4   4       42.49       35.42      2.30 o 
  -1   4   4      295.86      268.21      7.26 o 
   0   4   4      720.64      727.57     20.64 o 
   1   4   4      110.49      170.78      3.11 o 
   2   4   4      300.83      409.41     10.57 o 
   3   4   4      278.11      315.96      5.60 o 
   4   4   4      267.36      295.33      6.39 o 
   5   4   4       19.06       11.58      5.61 o 
   6   4   4        5.03        2.87      2.37 o 
  -6   5   4        4.44        3.69      2.58 o 
  -5   5   4       37.39       35.41      4.52 o 
  -4   5   4       42.00       36.95      3.83 o 
  -3   5   4       49.39       47.12      3.29 o 
  -2   5   4        2.24        0.24      1.47 o 
  -1   5   4        6.01        5.78      1.86 o 
   0   5   4      892.12      951.14     14.92 o 
   1   5   4       26.54       37.40      1.15 o 
   2   5   4      304.22      337.23      4.03 o 
   3   5   4       27.65       38.15      1.77 o 
   4   5   4      489.19      517.62     15.91 o 
   5   5   4       98.87       91.22      5.39 o 
   6   5   4        0.05        0.50      1.35 o 
  -6   6   4        0.08        1.65      1.62 o 
  -5   6   4        6.35        7.58      3.76 o 
  -4   6   4       36.33       31.09     10.04 o 
  -3   6   4        2.52        1.36      2.31 o 
  -2   6   4       12.77       10.40      3.85 o 
  -1   6   4        7.77        2.16      1.41 o 
   0   6   4      258.67      283.79      5.33 o 
   1   6   4      245.54      263.72      8.90 o 
   2   6   4       11.76       10.26      1.81 o 
   3   6   4     1197.74     1210.14     16.39 o 
   4   6   4       22.02       23.17      2.38 o 
   5   6   4        9.69        7.80      3.32 o 
  -5   7   4       61.36       76.17      6.44 o 
  -4   7   4       57.84       74.66      4.58 o 
  -3   7   4       50.61       52.42      3.56 o 
  -2   7   4        0.81        2.19      1.87 o 
  -1   7   4        9.33        8.88      3.09 o 
   0   7   4        6.81        7.44      1.41 o 
   1   7   4      292.81      345.04     10.89 o 
   2   7   4        9.42       14.34      2.06 o 
   3   7   4      565.55      646.13     62.65 o 
   4   7   4       22.08       18.15      2.54 o 
   5   7   4       10.36       11.60      6.76 o 
  -5   8   4        8.77        5.73      4.13 o 
  -4   8   4       19.88       24.79     11.53 o 
  -3   8   4      231.64      229.57     10.51 o 
  -2   8   4       62.12       69.68      4.54 o 
  -1   8   4       11.23        9.06      3.64 o 
   0   8   4       35.76       38.02      1.62 o 
   1   8   4        0.06        0.52      2.10 o 
   2   8   4      152.24      139.91      6.74 o 
   3   8   4        1.71        1.64      2.43 o 
   4   8   4       11.23        7.24      3.84 o 
   5   8   4        7.13        4.65      4.15 o 
  -4   9   4       40.98       47.52      4.91 o 
  -3   9   4      110.38      109.74      9.82 o 
  -2   9   4      387.03      421.02     15.79 o 
  -1   9   4        7.17        7.31      2.73 o 
   0   9   4       10.69        7.81      3.54 o 
   1   9   4       77.03       71.04      4.03 o 
   2   9   4       26.30       22.56      2.92 o 
   3   9   4        4.11        2.99      2.12 o 
   4   9   4       16.63       22.86      3.64 o 
  -4  10   4      232.08      292.46      8.60 o 
  -3  10   4       19.61       21.13      4.36 o 
  -2  10   4        0.50        1.13      2.81 o 
  -1  10   4       32.77       33.70      3.33 o 
   0  10   4      145.44      131.01      8.03 o 
   1  10   4       90.16       83.06      7.30 o 
   2  10   4        0.94        3.12      2.27 o 
   3  10   4        0.32        0.53      1.48 o 
  -3  11   4       46.50       61.86      5.36 o 
  -2  11   4        2.60        2.81      3.72 o 
  -1  11   4       21.52       21.18     10.38 o 
   0  11   4       24.56       31.23      4.84 o 
   1  11   4        1.50        0.43      2.33 o 
   2  11   4        9.10        9.34      5.32 o 
  -2  12   4        6.24        5.77      5.23 o 
  -1  12   4       50.14       49.48      5.76 o 
   0  12   4      321.07      329.92     21.84 o 
   1  12   4      221.66      226.97     15.48 o 
  -1 -12   5        9.38        7.01      3.70 o 
   0 -12   5       13.68       14.39      8.44 o 
  -3 -11   5      103.68      132.99      6.95 o 
  -2 -11   5        1.89        1.40      1.78 o 
  -1 -11   5        7.07        7.41      2.96 o 
   0 -11   5       19.45       29.28      4.10 o 
   1 -11   5        0.75        0.13      1.16 o 
   2 -11   5       61.58       53.93      3.84 o 
  -4 -10   5        8.34        5.64      3.64 o 
  -3 -10   5       54.12       48.27      3.68 o 
  -2 -10   5       24.03       21.85      2.84 o 
  -1 -10   5       15.44       13.00      4.79 o 
   0 -10   5        1.37        3.53      2.91 o 
   1 -10   5        4.43        1.44      2.18 o 
   2 -10   5        0.24        0.51      1.43 o 
   3 -10   5       74.32      103.44      5.76 o 
  -5  -9   5      367.98      294.72     28.41 o 
  -4  -9   5        1.86        0.75      1.27 o 
  -3  -9   5      243.81      242.52      9.36 o 
  -2  -9   5      231.70      255.70      7.57 o 
  -1  -9   5        0.03        0.26      1.68 o 
   0  -9   5       21.94       10.60      5.13 o 
   1  -9   5       34.96       31.64      3.70 o 
   2  -9   5        4.28        3.69      2.02 o 
   3  -9   5       24.73       29.58      3.17 o 
  -5  -8   5      309.35      306.14     14.65 o 
  -4  -8   5       15.39       10.87      1.23 o 
  -3  -8   5        5.90        4.25      2.68 o 
  -2  -8   5      699.11      793.31     28.68 o 
  -1  -8   5      259.79      266.38     19.14 o 
   0  -8   5        2.52        1.79      1.71 o 
   1  -8   5       34.66       30.25      5.38 o 
   2  -8   5       40.26       33.58      3.60 o 
   3  -8   5       27.47       23.26      8.84 o 
   4  -8   5       84.79      128.52      7.58 o 
  -6  -7   5       24.29       18.31      7.97 o 
  -5  -7   5        8.99       11.88      6.97 o 
  -4  -7   5      187.18      178.33      9.14 o 
  -3  -7   5        2.35        1.52      0.91 o 
  -2  -7   5       88.99      111.23      5.24 o 
  -1  -7   5      110.49       93.11      6.62 o 
   0  -7   5       61.81       66.24      6.51 o 
   1  -7   5      183.87      142.40      7.48 o 
   2  -7   5       34.27       24.60      3.31 o 
   3  -7   5       55.27       51.64      3.66 o 
   4  -7   5        3.48        2.06      2.76 o 
  -6  -6   5        4.63       12.05      5.61 o 
  -5  -6   5       10.81       10.74      4.66 o 
  -4  -6   5        0.10        0.08      0.20 o 
  -3  -6   5        0.57        0.33      0.59 o 
  -2  -6   5       17.84       11.95      4.17 o 
  -1  -6   5      669.10      649.42     43.66 o 
   0  -6   5       14.60       18.15      2.99 o 
   1  -6   5       16.72       15.15      5.33 o 
   2  -6   5      132.59      120.91      9.98 o 
   3  -6   5      149.68      149.64      7.54 o 
   4  -6   5       26.17       21.72      7.49 o 
   5  -6   5        0.79        1.59      1.56 o 
  -6  -5   5       38.76       41.67      5.38 o 
  -5  -5   5       13.90       11.60      5.87 o 
  -4  -5   5        5.92       11.75      5.11 o 
  -3  -5   5        3.44        5.81      0.67 o 
  -2  -5   5        0.84        2.62      1.14 o 
  -1  -5   5      399.97      441.45     29.83 o 
   0  -5   5      618.61      588.27     32.72 o 
   1  -5   5      111.79       93.42      3.68 o 
   2  -5   5      541.37      531.23      7.30 o 
   3  -5   5        6.90        4.46      2.35 o 
   4  -5   5        2.41        1.86      1.77 o 
   5  -5   5       15.45       11.18      5.82 o 
  -6  -4   5       18.44       12.37      6.56 o 
  -5  -4   5      167.04      178.55      7.16 o 
  -4  -4   5      156.58      176.17      6.61 o 
  -3  -4   5       60.62       66.34      1.20 o 
  -2  -4   5      182.65      207.92      7.88 o 
  -1  -4   5       18.53       18.51      1.37 o 
   0  -4   5       78.96       84.69      3.62 o 
   1  -4   5       19.00       18.15      1.23 o 
   2  -4   5     1187.65     1063.51     14.61 o 
   3  -4   5      165.07      150.28      5.99 o 
   4  -4   5       75.81       75.16      4.63 o 
   5  -4   5        3.29        4.50      3.16 o 
   6  -4   5       20.83       12.60      8.30 o 
  -7  -3   5        0.25       -0.60      1.90 o 
  -6  -3   5       44.65       36.93      4.30 o 
  -5  -3   5        0.20        1.12      1.76 o 
  -4  -3   5       74.70       86.40      4.50 o 
  -3  -3   5       12.88        5.77      0.62 o 
  -2  -3   5       71.77       77.06      1.91 o 
  -1  -3   5       28.88       23.83      1.06 o 
   0  -3   5        1.73        0.83      0.59 o 
   1  -3   5      999.48      867.03     34.67 o 
   2  -3   5        0.44        2.14      1.34 o 
   3  -3   5       20.32       20.87      2.68 o 
   4  -3   5       56.74       53.48      3.12 o 
   5  -3   5       80.63       81.07      4.66 o 
   6  -3   5       15.42       14.30      6.88 o 
  -7  -2   5       36.71       30.06     15.97 o 
  -6  -2   5      331.25      387.72     18.52 o 
  -5  -2   5      151.97      165.18      8.81 o 
  -4  -2   5      121.34      123.99      6.30 o 
  -3  -2   5      610.78      695.52     13.30 o 
  -2  -2   5      323.24      276.17      6.68 o 
  -1  -2   5       24.53       28.92      0.91 o 
   0  -2   5      573.86      617.69     20.77 o 
   1  -2   5      600.03      551.51     25.59 o 
   2  -2   5       13.10        9.12      2.37 o 
   3  -2   5      172.87      176.39      6.40 o 
   4  -2   5        3.03        1.81      1.27 o 
   5  -2   5       57.63       69.35      4.91 o 
   6  -2   5       85.73       96.99      8.88 o 
  -7  -1   5       12.33       12.81      7.29 o 
  -6  -1   5        1.46        0.88      3.35 o 
  -5  -1   5     1025.22     1029.38     29.72 o 
  -4  -1   5       17.58       13.80      1.09 o 
  -3  -1   5        0.76        0.04      0.55 o 
  -2  -1   5       14.75       10.65      0.69 o 
  -1  -1   5      679.85      666.30     19.61 o 
   0  -1   5       45.35       45.21      1.47 o 
   1  -1   5      106.74       95.41      1.96 o 
   2  -1   5        0.38        0.50      0.45 o 
   3  -1   5        3.35        3.72      1.19 o 
   4  -1   5       15.74       18.16      4.34 o 
   5  -1   5        1.12        2.24      1.16 o 
   6  -1   5        6.69        6.28      3.80 o 
  -7   0   5        2.03        1.60      3.42 o 
  -6   0   5       65.47       73.58      8.69 o 
  -5   0   5        0.25        1.84      1.19 o 
  -4   0   5       15.58       14.59      1.52 o 
  -3   0   5        9.98       11.05      1.19 o 
  -2   0   5      406.71      515.12     13.28 o 
  -1   0   5     1884.45     1782.55     42.50 o 
   0   0   5       42.92       33.19      1.41 o 
   1   0   5      328.56      332.08      6.84 o 
   2   0   5        5.61       10.96      0.81 o 
   3   0   5        1.45        1.72      0.81 o 
   4   0   5       67.92       78.16      6.41 o 
   5   0   5        0.20        0.68      1.27 o 
   6   0   5       21.20       25.00      3.61 o 
  -7   1   5       15.77       14.39      8.20 o 
  -6   1   5       84.94       97.05      6.34 o 
  -5   1   5       87.26       81.28      4.35 o 
  -4   1   5       88.31       67.13      2.67 o 
  -3   1   5      150.79      171.39      3.34 o 
  -2   1   5      627.31      626.99      8.95 o 
  -1   1   5       30.97       27.61      1.08 o 
   0   1   5       59.53       47.88      1.16 o 
   1   1   5        8.16       15.10      1.71 o 
   2   1   5        1.16        0.19      0.26 o 
   3   1   5       14.13       13.25      0.93 o 
   4   1   5        3.26        3.58      1.45 o 
   5   1   5       48.49       41.76      3.57 o 
   6   1   5        0.14        0.04      2.22 o 
  -7   2   5        7.62        7.49      4.39 o 
  -6   2   5        0.35        0.22      1.94 o 
  -5   2   5        0.32        0.69      1.73 o 
  -4   2   5       38.39       41.69      2.88 o 
  -3   2   5        2.97        6.64      2.69 o 
  -2   2   5      211.97      220.49      6.47 o 
  -1   2   5      171.08      176.33      2.91 o 
   0   2   5       43.03       42.12      1.25 o 
   1   2   5      506.38      596.48      7.44 o 
   2   2   5       37.64       37.79      1.11 o 
   3   2   5        0.18        0.23      0.53 o 
   4   2   5        4.72        7.61      3.48 o 
   5   2   5       24.96       24.58      2.08 o 
   6   2   5       31.03       29.60      3.18 o 
  -7   3   5        4.05        6.49      3.47 o 
  -6   3   5        4.71        4.46      3.04 o 
  -5   3   5        1.55        2.27      1.61 o 
  -4   3   5       19.27       14.83      5.41 o 
  -3   3   5       53.64       50.69      3.44 o 
  -2   3   5       84.94       82.02      8.80 o 
  -1   3   5      972.46      894.42     12.75 o 
   0   3   5     1091.42     1060.24     13.58 o 
   1   3   5       50.13       72.65      3.20 o 
   2   3   5      693.87      764.84     12.02 o 
   3   3   5      204.83      240.24     12.62 o 
   4   3   5       91.92      112.48      5.09 o 
   5   3   5        2.71        1.45      1.62 o 
   6   3   5       30.07       14.88      8.21 o 
  -6   4   5       22.27       24.11      3.83 o 
  -5   4   5        1.07        2.10      2.19 o 
  -4   4   5        0.68        0.70      1.94 o 
  -3   4   5       37.21       47.10      3.05 o 
  -2   4   5       47.03       53.98      3.55 o 
  -1   4   5        2.90        3.76      1.22 o 
   0   4   5      132.45      151.48      3.41 o 
   1   4   5        0.01       -0.08      0.60 o 
   2   4   5       19.61       24.03      1.00 o 
   3   4   5       85.53       78.69      2.40 o 
   4   4   5       23.41       30.75      3.33 o 
   5   4   5        2.51        2.30      1.87 o 
   6   4   5      133.02      126.61      9.94 o 
  -6   5   5       22.11       27.97      4.22 o 
  -5   5   5       80.07       76.43      4.46 o 
  -4   5   5       16.96       11.32      4.74 o 
  -3   5   5        1.94        1.52      2.26 o 
  -2   5   5       20.66       19.45      2.42 o 
  -1   5   5       12.08       11.91      1.28 o 
   0   5   5      107.69      117.01      3.04 o 
   1   5   5       46.20       49.07      1.36 o 
   2   5   5       47.25       54.17      1.69 o 
   3   5   5      457.18      496.17     10.30 o 
   4   5   5       86.62       79.10      3.43 o 
   5   5   5       46.90       53.95      3.84 o 
  -6   6   5       81.65       86.03      5.73 o 
  -5   6   5       64.64       72.86      4.83 o 
  -4   6   5        0.08        1.28      1.45 o 
  -3   6   5        3.58        8.14      2.94 o 
  -2   6   5        0.11        1.27      1.37 o 
  -1   6   5       33.25       25.96      2.35 o 
   0   6   5      550.94      615.89     16.89 o 
   1   6   5      198.13      232.90      4.75 o 
   2   6   5       21.20       22.53      0.80 o 
   3   6   5      152.56      167.50      7.82 o 
   4   6   5      857.90      902.44     11.34 o 
   5   6   5      361.29      360.37     10.86 o 
  -5   7   5      325.48      379.42     24.36 o 
  -4   7   5        0.04        0.10      1.70 o 
  -3   7   5      418.77      450.05     11.86 o 
  -2   7   5      420.44      428.41     17.77 o 
  -1   7   5        0.94        0.40      1.49 o 
   0   7   5       10.22        9.19      1.99 o 
   1   7   5      114.81      156.12      6.53 o 
   2   7   5       53.30       45.15      2.84 o 
   3   7   5       10.08       13.95      2.03 o 
   4   7   5      530.37      514.85     23.57 o 
   5   7   5        3.89        1.18      1.83 o 
  -5   8   5      153.71      166.19     10.27 o 
  -4   8   5      764.79      878.00     25.04 o 
  -3   8   5      217.23      215.74      9.71 o 
  -2   8   5       11.71        9.06      3.44 o 
  -1   8   5      463.82      478.12     12.51 o 
   0   8   5       79.24       80.48      3.05 o 
   1   8   5        8.37        8.03      4.07 o 
   2   8   5      164.40      187.09     13.93 o 
   3   8   5        1.99        5.41      2.51 o 
   4   8   5       47.22       42.32      2.82 o 
  -4   9   5        1.95        0.77      1.83 o 
  -3   9   5       11.44        9.32      4.83 o 
  -2   9   5        9.61        9.00      6.68 o 
  -1   9   5       68.42       72.41      3.99 o 
   0   9   5       50.00       46.17     11.50 o 
   1   9   5        4.61       -0.26      2.18 o 
   2   9   5       24.36       10.13      6.01 o 
   3   9   5       14.99       19.86      2.66 o 
   4   9   5       43.31       41.46      5.93 o 
  -4  10   5        0.12        1.96      2.43 o 
  -3  10   5        1.96        2.03      2.24 o 
  -2  10   5        2.75        4.21      2.57 o 
  -1  10   5      329.92      371.19     21.71 o 
   0  10   5        1.63        2.45      2.60 o 
   1  10   5       21.80       16.61      6.41 o 
   2  10   5       25.11       20.90      2.73 o 
   3  10   5        0.38        1.07      1.48 o 
  -3  11   5       25.47       19.79     14.38 o 
  -2  11   5       34.33       39.94      7.58 o 
  -1  11   5        0.10        0.88      2.70 o 
   0  11   5       19.54       16.54      3.33 o 
   1  11   5       50.68       43.53      7.17 o 
   2  11   5        0.34       -0.10      2.05 o 
  -1  12   5       30.02       29.50      4.68 o 
   0  12   5        5.76        3.21      3.64 o 
  -3 -11   6        0.41        0.97      1.24 o 
  -2 -11   6       25.68       18.00      6.42 o 
  -1 -11   6        0.69        0.62      1.36 o 
   0 -11   6        0.29        0.18      1.90 o 
   1 -11   6        0.28        3.64      2.33 o 
  -4 -10   6       55.51       58.52      5.24 o 
  -3 -10   6       92.10       84.51      4.34 o 
  -2 -10   6       19.96       18.84      2.62 o 
  -1 -10   6       23.96       23.09      5.84 o 
   0 -10   6        0.00        1.64      1.88 o 
   1 -10   6       34.73       43.34      4.61 o 
   2 -10   6        0.11       -0.19      1.44 o 
  -4  -9   6        5.48        6.53      3.24 o 
  -3  -9   6       71.36       60.90      3.02 o 
  -2  -9   6        0.15       -0.27      1.15 o 
  -1  -9   6        0.96        1.64      1.23 o 
   0  -9   6      105.82      100.26     10.37 o 
   1  -9   6        5.83        4.82      2.38 o 
   2  -9   6        4.17        4.06      2.52 o 
   3  -9   6        8.38       10.78      6.56 o 
  -5  -8   6        0.43        1.34      1.38 o 
  -4  -8   6        1.52        0.46      1.01 o 
  -3  -8   6       94.93       97.66      3.58 o 
  -2  -8   6        9.29       12.97      3.96 o 
  -1  -8   6      183.42      188.39     20.49 o 
   0  -8   6       11.87       20.33      4.79 o 
   1  -8   6       53.38       61.73      4.19 o 
   2  -8   6        1.48        0.92      1.44 o 
   3  -8   6        0.23        0.19      2.19 o 
   4  -8   6       47.37       48.55      4.93 o 
  -5  -7   6       20.68       20.93      3.70 o 
  -4  -7   6       30.59       30.23      4.07 o 
  -3  -7   6       18.29       18.13      2.94 o 
  -2  -7   6        0.46        2.51      1.66 o 
  -1  -7   6      221.44      230.28      7.44 o 
   0  -7   6        7.07        9.49      3.68 o 
   1  -7   6        3.61        3.61      2.51 o 
   2  -7   6       51.82       43.95      3.33 o 
   3  -7   6       71.95       82.32      4.90 o 
   4  -7   6        1.74        2.26      1.37 o 
  -6  -6   6       14.78       15.06      8.10 o 
  -5  -6   6        3.59        7.04      2.40 o 
  -4  -6   6        2.94        1.89      0.56 o 
  -3  -6   6        0.55        0.72      0.74 o 
  -2  -6   6       87.46       99.98      3.77 o 
  -1  -6   6       42.56       37.89      2.35 o 
   0  -6   6        2.20        2.49      1.56 o 
   1  -6   6      113.82      119.65      6.53 o 
   2  -6   6      230.71      231.42      8.23 o 
   3  -6   6        2.76        5.58      2.98 o 
   4  -6   6       84.25       98.38     10.22 o 
   5  -6   6        0.70        1.25      1.84 o 
  -6  -5   6        0.00        1.03      1.82 o 
  -5  -5   6        0.46        0.42      2.11 o 
  -4  -5   6        9.45       12.85      6.64 o 
  -3  -5   6       29.91       33.26      1.59 o 
  -2  -5   6       75.69      102.27      5.11 o 
  -1  -5   6        4.64        5.07      1.93 o 
   0  -5   6       67.27       68.93      4.45 o 
   1  -5   6       11.80       21.60      3.44 o 
   2  -5   6       34.15       39.39      3.72 o 
   3  -5   6       27.98       22.02      2.92 o 
   4  -5   6       84.04       86.27      4.64 o 
   5  -5   6       17.41       15.21      6.86 o 
  -6  -4   6        0.35        1.43      2.62 o 
  -5  -4   6      100.38       94.41      8.59 o 
  -4  -4   6      289.03      287.72      7.31 o 
  -3  -4   6       78.94       87.43      2.32 o 
  -2  -4   6       61.72       55.93      2.69 o 
  -1  -4   6       36.51       25.81      2.98 o 
   0  -4   6       80.65       80.93      3.01 o 
   1  -4   6      115.79      121.69      4.31 o 
   2  -4   6      405.94      415.30     23.93 o 
   3  -4   6       32.88       34.13      4.37 o 
   4  -4   6       12.01        7.47      2.99 o 
   5  -4   6       30.94       37.01      7.95 o 
  -7  -3   6        0.33       -0.13      2.78 o 
  -6  -3   6        0.74        2.55      1.92 o 
  -5  -3   6      435.78      477.33     15.58 o 
  -4  -3   6      364.79      359.76     12.36 o 
  -3  -3   6      251.58      269.84      3.76 o 
  -2  -3   6        9.42       15.18      1.07 o 
  -1  -3   6      126.70      143.02      4.93 o 
   0  -3   6      566.32      538.23     16.30 o 
   1  -3   6      196.36      181.13      7.35 o 
   2  -3   6      115.54      103.60      3.57 o 
   3  -3   6      251.81      264.80     14.28 o 
   4  -3   6       39.22       38.53      3.64 o 
   5  -3   6      189.01      223.73     16.25 o 
  -7  -2   6       50.60       48.60      8.09 o 
  -6  -2   6      745.72      730.63     32.01 o 
  -5  -2   6      656.72      680.16     20.86 o 
  -4  -2   6       12.33        8.94      0.37 o 
  -3  -2   6      384.53      481.65     11.03 o 
  -2  -2   6      432.80      481.04     17.39 o 
  -1  -2   6        0.26        1.39      0.63 o 
   0  -2   6      188.45      219.35      4.12 o 
   1  -2   6       84.07       74.93      1.72 o 
   2  -2   6        2.23        1.04      0.76 o 
   3  -2   6     1040.91     1100.80     26.74 o 
   4  -2   6       10.29        8.42      3.23 o 
   5  -2   6        5.86        3.76      2.63 o 
   6  -2   6      109.11      162.75     10.67 o 
  -7  -1   6        5.68        5.68      5.14 o 
  -6  -1   6       14.89       23.44     12.84 o 
  -5  -1   6      180.14      226.57      8.87 o 
  -4  -1   6      172.66      175.50      4.19 o 
  -3  -1   6      124.52      185.31      2.74 o 
  -2  -1   6     3248.03     3617.24     52.42 o 
  -1  -1   6        5.48        6.77      0.60 o 
   0  -1   6        2.49        1.61      0.54 o 
   1  -1   6      142.44      162.73      3.24 o 
   2  -1   6       37.91       33.54      1.93 o 
   3  -1   6       73.50       71.90      3.60 o 
   4  -1   6      160.04      165.39      5.55 o 
   5  -1   6        2.83        1.12      2.42 o 
   6  -1   6        0.38        0.33      2.31 o 
  -7   0   6        2.71        4.13      3.03 o 
  -6   0   6       47.31       50.03      6.30 o 
  -5   0   6       58.37       53.16      3.64 o 
  -4   0   6      231.60      234.53      5.86 o 
  -3   0   6      110.93      148.27      9.30 o 
  -2   0   6       19.67       13.69      1.23 o 
  -1   0   6       20.55       16.48      1.05 o 
   0   0   6       76.31       82.09      2.70 o 
   1   0   6       13.58        7.53      3.69 o 
   2   0   6       17.29       12.19      0.44 o 
   3   0   6       96.21       91.92      2.71 o 
   4   0   6       10.21        6.47      2.65 o 
   5   0   6       57.27       71.14      4.83 o 
   6   0   6       77.88      105.71      8.79 o 
  -7   1   6        0.10        2.46      3.24 o 
  -6   1   6        0.41        0.69      3.74 o 
  -5   1   6       88.01       77.98      3.97 o 
  -4   1   6       37.64       29.13      1.95 o 
  -3   1   6      275.91      295.80      6.38 o 
  -2   1   6     1652.48     1660.99     29.65 o 
  -1   1   6        1.22        3.50      0.98 o 
   0   1   6        0.01        0.03      0.41 o 
   1   1   6      209.84      208.62      7.82 o 
   2   1   6      114.39      128.75      4.67 o 
   3   1   6       10.71       15.44      0.89 o 
   4   1   6      250.34      207.70      6.30 o 
   5   1   6        0.91        0.44      1.57 o 
   6   1   6       16.22       12.91     10.01 o 
  -7   2   6       33.37       30.46     16.14 o 
  -6   2   6        6.89        9.82      4.86 o 
  -5   2   6       13.62       10.13      6.43 o 
  -4   2   6      443.70      468.89      9.01 o 
  -3   2   6        8.39       15.10      3.31 o 
  -2   2   6      231.10      234.60      5.08 o 
  -1   2   6     2359.19     2222.52     62.10 o 
   0   2   6      262.31      271.94      7.25 o 
   1   2   6        8.13       11.07      0.58 o 
   2   2   6       33.02       42.59      1.39 o 
   3   2   6       12.50        8.62      0.76 o 
   4   2   6        3.70        1.32      1.33 o 
   5   2   6        0.39        0.80      1.59 o 
   6   2   6       34.62       34.82      8.22 o 
  -7   3   6       29.38       23.60     15.98 o 
  -6   3   6        2.36        1.60      1.70 o 
  -5   3   6        1.21        0.84      1.08 o 
  -4   3   6      102.54      106.48      5.62 o 
  -3   3   6        5.96        5.59      2.49 o 
  -2   3   6       87.76       76.44      2.98 o 
  -1   3   6      876.19      869.40     14.10 o 
   0   3   6       49.76       49.82      1.79 o 
   1   3   6       24.80       25.64      1.15 o 
   2   3   6      738.55      867.88      9.77 o 
   3   3   6      187.59      187.72      4.77 o 
   4   3   6       10.46        4.54      2.35 o 
   5   3   6      387.81      322.09     35.06 o 
  -6   4   6        0.11        1.79      1.57 o 
  -5   4   6        7.81        4.60      3.38 o 
  -4   4   6        0.26        0.86      1.81 o 
  -3   4   6       78.64       70.34      3.45 o 
  -2   4   6       38.65       28.00      2.32 o 
  -1   4   6      206.04      174.97      6.47 o 
   0   4   6       70.94       91.86      4.29 o 
   1   4   6      391.10      435.54     11.86 o 
   2   4   6       11.07        9.70      1.02 o 
   3   4   6      207.77      216.64      3.20 o 
   4   4   6       78.56       83.03      3.76 o 
   5   4   6      277.19      256.71     10.39 o 
  -6   5   6       23.34       21.68      9.44 o 
  -5   5   6        6.61        5.52      3.44 o 
  -4   5   6        0.45        0.85      1.52 o 
  -3   5   6        4.63        0.83      1.64 o 
  -2   5   6        0.49        1.06      1.15 o 
  -1   5   6       27.11       23.04      2.16 o 
   0   5   6       35.92       34.89      1.82 o 
   1   5   6      596.63      674.61     10.53 o 
   2   5   6       14.17       11.88      1.03 o 
   3   5   6       33.80       35.40      2.70 o 
   4   5   6      320.94      324.14      8.60 o 
   5   5   6       63.90       68.04      5.22 o 
  -6   6   6        1.72        2.72      2.68 o 
  -5   6   6        8.20        7.14      2.92 o 
  -4   6   6       21.33       14.59      6.39 o 
  -3   6   6       27.70       29.75      2.67 o 
  -2   6   6       89.84       91.81      4.29 o 
  -1   6   6        0.27        0.57      0.83 o 
   0   6   6       16.60       17.66      1.30 o 
   1   6   6       26.09       27.64      1.57 o 
   2   6   6        2.88        2.62      0.88 o 
   3   6   6       81.71       78.40      3.79 o 
   4   6   6      164.78      164.22      7.11 o 
   5   6   6        3.00        6.32      5.95 o 
  -5   7   6       37.31       49.31      4.73 o 
  -4   7   6        3.61        2.08      1.72 o 
  -3   7   6       21.48       20.54      9.97 o 
  -2   7   6      543.01      535.89     14.12 o 
  -1   7   6      140.80      150.04      6.12 o 
   0   7   6        4.09        3.26      1.78 o 
   1   7   6      673.21      752.36     11.82 o 
   2   7   6        1.25        0.33      1.80 o 
   3   7   6       35.62       28.97      2.55 o 
   4   7   6      436.19      484.28     21.49 o 
  -5   8   6        0.45        1.13      2.94 o 
  -4   8   6       90.26       99.30      7.19 o 
  -3   8   6       14.67       14.66      6.20 o 
  -2   8   6       27.36       26.08     10.29 o 
  -1   8   6       17.22       21.61      3.68 o 
   0   8   6        4.06        4.86      2.84 o 
   1   8   6        5.17        1.12      2.11 o 
   2   8   6       14.02        3.82      2.91 o 
   3   8   6       12.24       12.41      6.11 o 
   4   8   6      208.05      187.00      6.46 o 
  -4   9   6       78.52      102.76      7.47 o 
  -3   9   6       77.07       82.28      5.70 o 
  -2   9   6        0.12       -0.38      2.12 o 
  -1   9   6       42.36       42.53      3.93 o 
   0   9   6       86.89       83.03      6.45 o 
   1   9   6       46.45       25.51      3.62 o 
   2   9   6      162.19      145.95      8.86 o 
   3   9   6        0.32        2.03      2.55 o 
  -4  10   6       16.01       13.61     20.90 o 
  -3  10   6       40.60       41.82      4.14 o 
  -2  10   6        5.11        3.68      2.71 o 
  -1  10   6       37.03       35.86      6.94 o 
   0  10   6       39.78       34.28      4.34 o 
   1  10   6       45.44       35.01      3.74 o 
   2  10   6        0.96        2.57      2.05 o 
   3  10   6        3.36        2.33      1.92 o 
  -3  11   6       10.05        5.73      6.01 o 
  -2  11   6       17.71       13.82      9.61 o 
  -1  11   6       28.37       29.02      4.36 o 
   0  11   6       39.04       42.40      6.67 o 
   1  11   6        5.61        4.24      1.94 o 
  -2 -11   7        1.70        2.30      1.64 o 
  -1 -11   7        2.11        1.02      1.28 o 
   0 -11   7        2.00        2.50      1.99 o 
   1 -11   7        2.98        2.76      3.26 o 
  -3 -10   7       34.30       39.14      4.34 o 
  -2 -10   7        0.70        0.30      1.47 o 
  -1 -10   7        0.85        0.74      1.17 o 
   0 -10   7       12.33       16.27      6.05 o 
   1 -10   7        4.98        5.06      2.61 o 
   2 -10   7        6.40        8.54      4.02 o 
  -4  -9   7        0.00        0.20      1.79 o 
  -3  -9   7        0.41        0.45      1.04 o 
  -2  -9   7        2.47        5.54      1.87 o 
  -1  -9   7        8.26        9.04      3.42 o 
   0  -9   7       37.79       35.91      4.50 o 
   1  -9   7       35.47       41.61      5.70 o 
   2  -9   7       25.99       23.40      3.80 o 
   3  -9   7        0.36        0.57      1.73 o 
  -5  -8   7       10.95       12.21      4.23 o 
  -4  -8   7        1.97        3.15      2.39 o 
  -3  -8   7      359.80      373.33      8.93 o 
  -2  -8   7        6.29        6.19      2.52 o 
  -1  -8   7        0.03        0.94      1.12 o 
   0  -8   7        3.46        0.04      1.27 o 
   1  -8   7        1.26        1.24      1.37 o 
   2  -8   7        0.00        0.45      2.13 o 
   3  -8   7       93.46      122.51      9.60 o 
  -5  -7   7      191.21      156.38      8.88 o 
  -4  -7   7        1.57        3.18      2.59 o 
  -3  -7   7      148.21      155.31      5.02 o 
  -2  -7   7     1048.68     1163.43     33.57 o 
  -1  -7   7        9.87        6.77      2.11 o 
   0  -7   7      319.82      286.59      8.56 o 
   1  -7   7      124.79      104.46      5.48 o 
   2  -7   7        6.73        7.43      3.47 o 
   3  -7   7      221.15      227.01     21.06 o 
   4  -7   7      232.68      242.82     24.61 o 
  -6  -6   7        0.00        0.67      1.46 o 
  -5  -6   7      122.38      108.15      6.59 o 
  -4  -6   7        0.21        1.61      1.46 o 
  -3  -6   7        1.72        0.82      0.64 o 
  -2  -6   7      651.49      640.91     21.97 o 
  -1  -6   7      169.29      177.09     15.38 o 
   0  -6   7       22.82       20.93      4.92 o 
   1  -6   7       81.78       73.16      5.64 o 
   2  -6   7        0.08        0.83      1.34 o 
   3  -6   7      469.75      542.26     38.59 o 
   4  -6   7        1.57        3.13      3.69 o 
  -6  -5   7        0.24        1.06      3.82 o 
  -5  -5   7       14.21       12.35      4.84 o 
  -4  -5   7      372.21      397.27     11.80 o 
  -3  -5   7       86.56       86.77      1.90 o 
  -2  -5   7       10.02       10.66      3.23 o 
  -1  -5   7      189.68      150.74      9.55 o 
   0  -5   7       28.45       31.45      4.79 o 
   1  -5   7        0.15        0.92      0.96 o 
   2  -5   7      146.13      124.27      8.73 o 
   3  -5   7      104.89       91.64      6.08 o 
   4  -5   7        8.05        9.73      5.25 o 
   5  -5   7       14.05       17.07      8.58 o 
  -6  -4   7       32.05       31.16      3.87 o 
  -5  -4   7      113.49      128.11     10.95 o 
  -4  -4   7       18.08       13.84      6.60 o 
  -3  -4   7      107.19       97.56      4.41 o 
  -2  -4   7      293.78      327.97     15.29 o 
  -1  -4   7       33.85       34.78      1.85 o 
   0  -4   7      426.86      400.83     18.36 o 
   1  -4   7       46.19       32.83      3.69 o 
   2  -4   7      513.13      466.06     19.14 o 
   3  -4   7       56.01       57.64      3.98 o 
   4  -4   7        0.06       -0.14      2.45 o 
   5  -4   7        9.17        4.57      4.93 o 
  -6  -3   7        5.87        6.98      4.00 o 
  -5  -3   7       30.24       40.26      4.54 o 
  -4  -3   7       79.64       66.09      5.27 o 
  -3  -3   7        3.14        4.76      1.43 o 
  -2  -3   7      186.83      206.86      4.72 o 
  -1  -3   7       69.23       78.70      2.21 o 
   0  -3   7       41.64       48.61      1.62 o 
   1  -3   7        2.78        0.95      0.91 o 
   2  -3   7       36.60       31.04      1.76 o 
   3  -3   7      118.81      127.65      4.91 o 
   4  -3   7       12.10       11.74      5.86 o 
   5  -3   7       22.27       16.72     10.08 o 
  -6  -2   7      133.56      127.85      7.80 o 
  -5  -2   7       99.77      107.26      6.20 o 
  -4  -2   7      306.19      291.96      3.99 o 
  -3  -2   7       10.23        9.83      1.66 o 
  -2  -2   7       14.81       11.36      1.01 o 
  -1  -2   7      107.21      128.47      2.12 o 
   0  -2   7       84.85       75.27      1.52 o 
   1  -2   7      206.29      210.76      5.04 o 
   2  -2   7      102.10       96.58      3.12 o 
   3  -2   7       17.76       26.43      1.63 o 
   4  -2   7       73.51       86.20      7.80 o 
   5  -2   7        0.12        2.34      2.37 o 
  -7  -1   7       23.07       22.75     14.29 o 
  -6  -1   7       22.32       22.76     11.88 o 
  -5  -1   7        0.00        0.62      1.18 o 
  -4  -1   7       31.62       33.99      1.54 o 
  -3  -1   7        0.39        0.53      1.24 o 
  -2  -1   7        2.40        0.22      0.82 o 
  -1  -1   7       89.42      123.56      4.08 o 
   0  -1   7      338.53      340.03     20.42 o 
   1  -1   7       98.51       95.26      4.51 o 
   2  -1   7        4.36        5.07      0.51 o 
   3  -1   7       58.54       57.04      3.73 o 
   4  -1   7       97.19      108.49      7.13 o 
   5  -1   7        0.69        0.95      1.15 o 
  -7   0   7        9.69        5.04      4.30 o 
  -6   0   7        2.15        4.76      3.21 o 
  -5   0   7      152.76      161.79      5.43 o 
  -4   0   7       21.58       18.91      1.84 o 
  -3   0   7        0.85        0.99      0.62 o 
  -2   0   7        4.32        2.25      1.26 o 
  -1   0   7       16.27       19.41      1.13 o 
   0   0   7       33.05       35.81      1.13 o 
   1   0   7       64.54       88.55      5.30 o 
   2   0   7      130.21      141.28      6.30 o 
   3   0   7      173.69      206.11      7.11 o 
   4   0   7       95.03      104.73      7.26 o 
   5   0   7        1.95        1.06      1.20 o 
  -7   1   7       26.98       27.79     15.54 o 
  -6   1   7        6.90        7.77      4.77 o 
  -5   1   7       66.57       66.42      4.35 o 
  -4   1   7      139.16      114.21      4.18 o 
  -3   1   7        4.18        7.50      2.71 o 
  -2   1   7      104.30      102.39      3.34 o 
  -1   1   7        6.73        7.87      0.95 o 
   0   1   7      101.37       92.21      2.25 o 
   1   1   7      173.29      189.06      5.73 o 
   2   1   7      135.45      159.17      9.81 o 
   3   1   7       17.89       12.51      0.69 o 
   4   1   7      150.04      162.46      7.25 o 
   5   1   7        0.31        1.25      2.23 o 
  -6   2   7        0.83        1.54      2.57 o 
  -5   2   7      112.24      104.07      5.81 o 
  -4   2   7       31.58       30.06      3.20 o 
  -3   2   7        6.49        3.79      2.98 o 
  -2   2   7      227.03      217.76      4.67 o 
  -1   2   7      214.41      220.67      3.72 o 
   0   2   7      112.17      101.36      3.00 o 
   1   2   7      346.08      389.07     43.97 o 
   2   2   7      376.88      395.21     11.77 o 
   3   2   7       89.68       83.52      2.18 o 
   4   2   7      236.08      215.28      8.32 o 
   5   2   7      393.02      411.35     39.80 o 
  -6   3   7        1.57        3.25      3.18 o 
  -5   3   7        0.01       -0.04      1.56 o 
  -4   3   7      458.97      464.40     12.16 o 
  -3   3   7       34.99       35.15      3.38 o 
  -2   3   7       25.53       33.68      3.05 o 
  -1   3   7     1216.53     1284.93     14.29 o 
   0   3   7      390.43      416.42      7.05 o 
   1   3   7       10.44       11.70      1.02 o 
   2   3   7       40.23       42.67      1.39 o 
   3   3   7        6.31        6.59      0.72 o 
   4   3   7      113.09      124.69     10.08 o 
   5   3   7        0.01        2.00      3.67 o 
  -6   4   7        0.97        0.65      2.04 o 
  -5   4   7       52.68       54.91      3.97 o 
  -4   4   7       17.28       20.38      8.39 o 
  -3   4   7      129.29      116.47      4.63 o 
  -2   4   7       28.18       29.07      2.58 o 
  -1   4   7      759.71      746.22     26.10 o 
   0   4   7      204.78      209.28      5.68 o 
   1   4   7      189.75      227.97      7.08 o 
   2   4   7       11.95       17.04      2.09 o 
   3   4   7      397.04      399.02     16.28 o 
   4   4   7       47.11       50.04      5.91 o 
   5   4   7       21.85       14.91      8.78 o 
  -6   5   7       46.19       41.46      4.16 o 
  -5   5   7       67.87       76.50      5.39 o 
  -4   5   7        0.00        0.40      1.62 o 
  -3   5   7       79.44       80.13      4.45 o 
  -2   5   7      120.99      112.23      4.08 o 
  -1   5   7      166.52      169.18      5.46 o 
   0   5   7       25.11       18.98      1.44 o 
   1   5   7       21.65       18.56      1.13 o 
   2   5   7        3.90        4.36      1.25 o 
   3   5   7       10.15       14.97      2.11 o 
   4   5   7       76.57       80.81      6.04 o 
   5   5   7       60.99       73.96      8.78 o 
  -6   6   7       31.94       19.59      5.78 o 
  -5   6   7       31.57       37.36      5.91 o 
  -4   6   7        0.65        1.20      2.03 o 
  -3   6   7      219.83      199.24      7.29 o 
  -2   6   7      673.67      675.25     20.62 o 
  -1   6   7       93.69       95.95      3.53 o 
   0   6   7        6.23        7.61      3.04 o 
   1   6   7        1.79        2.14      1.27 o 
   2   6   7       12.56       11.23      1.13 o 
   3   6   7       71.76       73.03      2.39 o 
   4   6   7       55.19       51.23      3.59 o 
  -5   7   7        3.57        9.27      4.46 o 
  -4   7   7       13.41       12.44      7.75 o 
  -3   7   7      310.06      313.55     13.74 o 
  -2   7   7      316.05      328.58     10.24 o 
  -1   7   7        7.75        8.42      3.11 o 
   0   7   7        9.27        9.04      1.44 o 
   1   7   7      404.95      366.66     11.66 o 
   2   7   7       28.02       24.27      2.16 o 
   3   7   7      236.90      249.77     13.61 o 
   4   7   7       11.03       15.82      3.76 o 
  -5   8   7       48.75       48.78      4.33 o 
  -4   8   7       54.22       54.68      6.70 o 
  -3   8   7       24.17       25.41      5.44 o 
  -2   8   7       75.83       71.70      3.86 o 
  -1   8   7       27.57       29.11      2.54 o 
   0   8   7       14.09       14.60      2.55 o 
   1   8   7       13.12        8.55      4.30 o 
   2   8   7        1.01        1.16      1.38 o 
   3   8   7       33.93       37.54      2.63 o 
  -4   9   7       12.39       11.00      7.73 o 
  -3   9   7       30.26       28.65      5.37 o 
  -2   9   7       81.59       72.89      7.03 o 
  -1   9   7       37.14       35.24      3.92 o 
   0   9   7      133.46      121.86      9.83 o 
   1   9   7       25.45       32.52      6.85 o 
   2   9   7        0.00        0.28      1.12 o 
   3   9   7        0.79        2.21      2.44 o 
  -3  10   7        6.73        6.73      3.40 o 
  -2  10   7        4.77        2.75      2.79 o 
  -1  10   7       52.47       54.70      7.03 o 
   0  10   7       14.83       13.31      6.73 o 
   1  10   7       14.35        9.52      4.86 o 
   2  10   7        0.27       -0.34      1.79 o 
  -2  11   7       18.12       10.73      8.15 o 
  -1  11   7        3.15        4.34      3.45 o 
   0  11   7        3.25        3.67      3.95 o 
   1  11   7        0.55        2.01      1.79 o 
  -3 -10   8        4.22        3.23      1.80 o 
  -2 -10   8        3.09        2.42      1.77 o 
  -1 -10   8        6.58        4.14      2.34 o 
   0 -10   8       50.52       68.98      8.17 o 
   1 -10   8       11.28        5.17      3.26 o 
  -4  -9   8       12.98       11.75      5.64 o 
  -3  -9   8        1.51        0.84      1.17 o 
  -2  -9   8        0.07        0.29      1.52 o 
  -1  -9   8       25.85       21.45      7.54 o 
   0  -9   8       79.71       81.15      7.77 o 
   1  -9   8        2.22        0.96      1.50 o 
   2  -9   8        2.11        4.11      2.40 o 
  -4  -8   8        0.72        1.04      1.70 o 
  -3  -8   8        1.66        1.69      0.90 o 
  -2  -8   8      125.98      130.46      6.34 o 
  -1  -8   8       19.91       19.10      5.42 o 
   0  -8   8       15.41       14.91      3.23 o 
   1  -8   8        4.02        5.44      2.92 o 
   2  -8   8       53.26       55.95      5.39 o 
   3  -8   8      215.46      257.99     37.61 o 
  -5  -7   8       21.54       20.71     11.71 o 
  -4  -7   8       98.23       97.66      5.97 o 
  -3  -7   8        1.51        2.65      1.52 o 
  -2  -7   8        0.74       -0.39      1.47 o 
  -1  -7   8       18.82       17.04      4.15 o 
   0  -7   8       27.46       27.56      2.23 o 
   1  -7   8        0.17        1.04      1.75 o 
   2  -7   8      177.15      188.19     16.62 o 
   3  -7   8       25.85       11.00      7.47 o 
  -5  -6   8      125.34      118.85      7.12 o 
  -4  -6   8        3.09        2.77      2.00 o 
  -3  -6   8      161.68      177.09      5.52 o 
  -2  -6   8      456.49      492.64     16.32 o 
  -1  -6   8       20.31       17.64      1.99 o 
   0  -6   8       19.28       26.67      2.20 o 
   1  -6   8       84.98       83.92      7.11 o 
   2  -6   8       39.03       36.91      5.98 o 
   3  -6   8        1.19        2.16      2.82 o 
   4  -6   8        7.97        7.91     15.45 o 
  -6  -5   8        0.33        1.63      1.69 o 
  -5  -5   8        9.19        5.82      3.71 o 
  -4  -5   8      592.43      614.39     15.24 o 
  -3  -5   8      439.22      485.68     12.19 o 
  -2  -5   8       79.29       80.79      4.55 o 
  -1  -5   8      326.32      323.88     14.08 o 
   0  -5   8      135.71      135.60      7.02 o 
   1  -5   8       19.11       14.82      1.77 o 
   2  -5   8       18.51       13.07      2.16 o 
   3  -5   8        2.06       -0.66      2.70 o 
   4  -5   8        9.25       12.57      7.00 o 
  -6  -4   8        7.19       11.56      8.27 o 
  -5  -4   8      223.58      228.69     13.30 o 
  -4  -4   8      314.91      316.79      9.62 o 
  -3  -4   8       86.46       89.91      1.97 o 
  -2  -4   8        0.15        0.91      1.03 o 
  -1  -4   8        2.71        1.87      0.97 o 
   0  -4   8      171.35      209.42      6.54 o 
   1  -4   8      134.17      107.52      3.81 o 
   2  -4   8        3.05        3.63      1.77 o 
   3  -4   8       11.89        6.81      4.53 o 
   4  -4   8        2.24        2.09      2.39 o 
   5  -4   8       15.40       19.29      9.14 o 
  -6  -3   8       16.65       16.00     10.18 o 
  -5  -3   8      171.10      138.27      6.89 o 
  -4  -3   8      185.99      220.54      6.52 o 
  -3  -3   8        0.09        0.62      0.66 o 
  -2  -3   8        6.32        8.44      2.90 o 
  -1  -3   8     1709.95     1812.69     52.53 o 
   0  -3   8      233.27      240.00      5.42 o 
   1  -3   8       67.44       62.67      2.35 o 
   2  -3   8      467.10      472.36     11.48 o 
   3  -3   8      160.98      176.22     11.02 o 
   4  -3   8        2.29        3.14      3.20 o 
   5  -3   8       18.50       19.65      9.63 o 
  -6  -2   8      202.01      225.12     22.96 o 
  -5  -2   8        8.68        6.36      4.67 o 
  -4  -2   8        2.93        3.55      1.83 o 
  -3  -2   8        1.65        6.93      3.45 o 
  -2  -2   8       37.28       48.36      2.64 o 
  -1  -2   8      316.53      315.67      8.71 o 
   0  -2   8      251.36      274.47      7.84 o 
   1  -2   8       24.34       25.57      1.28 o 
   2  -2   8      269.53      259.12      6.99 o 
   3  -2   8      134.42      156.16      8.58 o 
   4  -2   8       24.26       16.54      6.73 o 
   5  -2   8       52.88       68.45      8.57 o 
  -6  -1   8      161.00      175.00     18.18 o 
  -5  -1   8       16.90       23.01      9.85 o 
  -4  -1   8        0.02        0.51      0.42 o 
  -3  -1   8      384.56      429.59      8.77 o 
  -2  -1   8       29.69       38.36      2.57 o 
  -1  -1   8       14.52       21.17      1.31 o 
   0  -1   8      179.32      157.53      8.44 o 
   1  -1   8       12.52       14.25      6.15 o 
   2  -1   8       56.02       54.87      6.88 o 
   3  -1   8      159.50      148.28      6.78 o 
   4  -1   8        9.86       10.23      5.73 o 
   5  -1   8       24.10       31.60      5.12 o 
  -6   0   8        8.06        7.79      3.70 o 
  -5   0   8       37.83       45.93      2.91 o 
  -4   0   8      112.48      115.49      4.98 o 
  -3   0   8      143.57      162.21      5.32 o 
  -2   0   8        2.94        5.65      3.31 o 
  -1   0   8       72.71       77.43      4.64 o 
   0   0   8       10.69        9.86      0.94 o 
   1   0   8        3.31        4.69      2.43 o 
   2   0   8       27.28       28.86      3.09 o 
   3   0   8      210.76      242.41     17.56 o 
   4   0   8        2.65        2.54      2.61 o 
   5   0   8        0.35        1.19      1.51 o 
  -6   1   8       73.77       76.29      7.95 o 
  -5   1   8       65.83       63.52      3.37 o 
  -4   1   8       97.50       96.16      4.79 o 
  -3   1   8        9.76       15.62      6.21 o 
  -2   1   8       96.04       89.32      3.66 o 
  -1   1   8      146.28      141.06      3.42 o 
   0   1   8       61.04       63.87      1.46 o 
   1   1   8       17.78       16.04      4.91 o 
   2   1   8       18.76       17.71      2.68 o 
   3   1   8      118.87      106.90      5.41 o 
   4   1   8       29.29       21.54      3.27 o 
   5   1   8       45.32       45.85      6.75 o 
  -6   2   8        8.05       10.72      7.25 o 
  -5   2   8        5.77        3.58      2.00 o 
  -4   2   8       23.74       17.16      4.39 o 
  -3   2   8        7.69        6.71      2.94 o 
  -2   2   8       30.64       28.15      3.45 o 
  -1   2   8       16.86       12.64      2.08 o 
   0   2   8       27.64       25.68      1.06 o 
   1   2   8       47.72       42.46      4.76 o 
   2   2   8        1.48        0.75      2.13 o 
   3   2   8       15.80       24.20      8.88 o 
   4   2   8        0.09        0.95      2.05 o 
   5   2   8        0.02        0.13      2.47 o 
  -6   3   8       35.63       33.10      6.61 o 
  -5   3   8      210.75      208.47      7.26 o 
  -4   3   8        0.11        1.04      1.71 o 
  -3   3   8        0.74        1.10      1.42 o 
  -2   3   8      397.36      387.85      9.93 o 
  -1   3   8        8.82        7.59      2.74 o 
   0   3   8      250.65      259.63      5.51 o 
   1   3   8      205.24      205.34      6.77 o 
   2   3   8       35.55       50.41      5.60 o 
   3   3   8        4.60        3.13      3.20 o 
   4   3   8      231.13      194.74     11.86 o 
   5   3   8       65.42       60.00      6.54 o 
  -6   4   8       29.11       19.60      9.65 o 
  -5   4   8        2.96        2.59      1.90 o 
  -4   4   8       62.07       73.79      4.78 o 
  -3   4   8       29.14       32.47      2.91 o 
  -2   4   8      129.37      125.04      4.30 o 
  -1   4   8      720.46      766.73     17.57 o 
   0   4   8      103.26      105.25      3.26 o 
   1   4   8       42.02       38.78      2.09 o 
   2   4   8        0.64        0.42      0.64 o 
   3   4   8       24.08       25.64     14.10 o 
   4   4   8       13.37       11.82      5.85 o 
   5   4   8      116.57      110.08      9.34 o 
  -6   5   8       47.15       37.33      5.96 o 
  -5   5   8        0.00        0.97      1.95 o 
  -4   5   8       16.28       16.15      7.46 o 
  -3   5   8      221.26      214.84      7.51 o 
  -2   5   8      181.46      189.88      7.13 o 
  -1   5   8      251.54      264.71     10.60 o 
   0   5   8       18.31       20.47      4.89 o 
   1   5   8      239.39      235.03      4.32 o 
   2   5   8        0.69        0.09      0.50 o 
   3   5   8        0.95        0.53      0.50 o 
   4   5   8        3.30        2.95      3.44 o 
  -5   6   8        0.85        0.89      1.83 o 
  -4   6   8       15.12       19.48      8.04 o 
  -3   6   8       44.80       32.04      3.91 o 
  -2   6   8       45.74       50.43      4.51 o 
  -1   6   8      632.37      680.81     20.38 o 
   0   6   8        8.72       11.04      3.98 o 
   1   6   8        4.64        2.90      1.41 o 
   2   6   8       18.14       17.13      1.56 o 
   3   6   8       12.90       12.85      2.17 o 
   4   6   8       17.84       12.76     12.19 o 
  -5   7   8        0.14        0.40      1.88 o 
  -4   7   8       38.38       34.60      4.52 o 
  -3   7   8        6.47        4.68      2.90 o 
  -2   7   8        9.19       10.32      4.65 o 
  -1   7   8        2.79        1.97      1.42 o 
   0   7   8        3.97        4.20      2.68 o 
   1   7   8       19.62       20.10      1.52 o 
   2   7   8      102.53       73.09      3.65 o 
   3   7   8        1.29        0.19      1.30 o 
   4   7   8        0.01        0.74      2.09 o 
  -4   8   8       14.63        8.04      3.85 o 
  -3   8   8        8.36        8.55      4.08 o 
  -2   8   8        6.93        9.58      4.53 o 
  -1   8   8       90.36       98.67      5.23 o 
   0   8   8       11.38       12.35      2.08 o 
   1   8   8        1.18        3.91      2.41 o 
   2   8   8       85.68       77.41      3.69 o 
   3   8   8      254.17      261.55     25.46 o 
  -4   9   8        0.17        1.81      1.48 o 
  -3   9   8        1.25        1.18      1.57 o 
  -2   9   8      107.92      108.47      5.63 o 
  -1   9   8        1.38        1.23      1.85 o 
   0   9   8        6.89        3.48      2.81 o 
   1   9   8      120.55      116.08      5.52 o 
   2   9   8        9.28        5.99      4.02 o 
  -3  10   8        9.45        8.73      6.90 o 
  -2  10   8       36.00       41.05      6.66 o 
  -1  10   8       51.51       51.52      5.43 o 
   0  10   8        0.94        1.57      1.61 o 
   1  10   8       10.72        8.20      5.36 o 
  -2 -10   9       22.55       21.28      8.41 o 
  -1 -10   9       31.14       42.21      4.36 o 
   0 -10   9       23.26       24.34      3.18 o 
  -3  -9   9        0.11        1.89      0.97 o 
  -2  -9   9        2.38        2.53      1.23 o 
  -1  -9   9       35.11       39.72      5.36 o 
   0  -9   9        1.59        2.00      1.66 o 
   1  -9   9        0.00        1.11      1.37 o 
   2  -9   9        4.71        5.76      4.39 o 
  -4  -8   9       12.71        7.07      3.21 o 
  -3  -8   9       77.78       81.41      3.38 o 
  -2  -8   9       71.52       62.45      3.49 o 
  -1  -8   9       47.92       39.06      3.07 o 
   0  -8   9        2.64        2.33      1.73 o 
   1  -8   9       10.18       10.92      5.74 o 
   2  -8   9       26.25       23.65      3.62 o 
  -5  -7   9        9.23        7.75      3.82 o 
  -4  -7   9       50.93       62.52      9.56 o 
  -3  -7   9       12.20        8.03      2.45 o 
  -2  -7   9       10.03       10.41      3.16 o 
  -1  -7   9        0.58        1.25      1.60 o 
   0  -7   9       51.51       50.90      3.80 o 
   1  -7   9       21.44       18.33      3.21 o 
   2  -7   9        0.14       -0.08      2.77 o 
   3  -7   9       60.65       63.05     12.14 o 
  -5  -6   9        1.57        3.88      3.48 o 
  -4  -6   9      246.84      267.73     18.68 o 
  -3  -6   9      794.43      907.90     14.12 o 
  -2  -6   9        9.00        6.43      2.34 o 
  -1  -6   9       10.36        9.26      2.14 o 
   0  -6   9      156.34      127.73      4.98 o 
   1  -6   9       53.84       57.06      3.26 o 
   2  -6   9        2.25       -0.15      1.64 o 
   3  -6   9        0.33        2.18      2.71 o 
  -5  -5   9      305.02      321.77     10.63 o 
  -4  -5   9       35.50       41.49      3.60 o 
  -3  -5   9        0.99        1.24      1.28 o 
  -2  -5   9      799.86      862.28     37.60 o 
  -1  -5   9       24.21       20.52      2.18 o 
   0  -5   9       69.99       69.62      7.10 o 
   1  -5   9       26.44       20.49      3.96 o 
   2  -5   9        1.43        1.31      2.88 o 
   3  -5   9       21.70       29.75      3.97 o 
   4  -5   9        1.26        1.58      2.61 o 
  -6  -4   9        0.78       -0.62      2.07 o 
  -5  -4   9       37.36       31.99      3.86 o 
  -4  -4   9        2.44        3.34      1.86 o 
  -3  -4   9       23.30       24.51      2.01 o 
  -2  -4   9      287.89      343.36      5.28 o 
  -1  -4   9       28.19       26.57      1.71 o 
   0  -4   9        8.63        5.12      1.72 o 
   1  -4   9       45.80       41.58      1.88 o 
   2  -4   9       43.04       38.18      4.05 o 
   3  -4   9        1.71        2.00      2.42 o 
   4  -4   9       13.86       21.57      9.08 o 
  -6  -3   9        9.88       11.16      7.33 o 
  -5  -3   9        3.85        1.94      2.72 o 
  -4  -3   9       84.73       74.94      3.33 o 
  -3  -3   9       83.16       86.38      4.52 o 
  -2  -3   9      337.87      360.52      7.64 o 
  -1  -3   9        7.52        5.52      1.93 o 
   0  -3   9        6.09        7.09      1.01 o 
   1  -3   9      200.43      187.70      6.49 o 
   2  -3   9       13.05        7.49      3.37 o 
   3  -3   9       22.67       31.45      3.94 o 
   4  -3   9       15.64       13.47      8.46 o 
  -6  -2   9        1.12        1.20      3.05 o 
  -5  -2   9       12.08       13.02      7.30 o 
  -4  -2   9        7.44        9.50      4.68 o 
  -3  -2   9        0.55        1.58      1.58 o 
  -2  -2   9        1.27        0.98      1.78 o 
  -1  -2   9       15.66       17.27      1.41 o 
   0  -2   9       68.40       68.89      3.15 o 
   1  -2   9        0.46        1.22      0.65 o 
   2  -2   9       64.10       73.16      4.38 o 
   3  -2   9       42.21       43.84      5.34 o 
   4  -2   9       17.78       17.41      6.44 o 
  -6  -1   9       10.04        9.93      7.54 o 
  -5  -1   9        2.06        2.92      4.16 o 
  -4  -1   9        1.92        1.59      2.14 o 
  -3  -1   9      107.63      117.17      6.94 o 
  -2  -1   9       17.34       16.07      2.59 o 
  -1  -1   9       15.90       15.29      1.50 o 
   0  -1   9        0.16        0.28      0.33 o 
   1  -1   9       88.71       95.23      5.11 o 
   2  -1   9       33.04       32.78      5.24 o 
   3  -1   9      125.10      136.05      8.78 o 
   4  -1   9        1.86        1.04      2.69 o 
  -6   0   9        6.76        9.93      5.26 o 
  -5   0   9       31.45       31.31      2.62 o 
  -4   0   9        7.10        4.82      2.90 o 
  -3   0   9        1.03        1.01      1.67 o 
  -2   0   9       43.57       36.38      2.55 o 
  -1   0   9        2.08        1.76      0.80 o 
   0   0   9       32.48       29.19      1.25 o 
   1   0   9       45.85       44.15      3.52 o 
   2   0   9       40.11       43.36      5.22 o 
   3   0   9        0.01        0.78      2.10 o 
   4   0   9        5.49        4.32      4.75 o 
   5   0   9       38.70       40.12      6.18 o 
  -6   1   9       11.93       14.65      7.69 o 
  -5   1   9       35.82       32.17      4.32 o 
  -4   1   9       38.25       34.63      2.85 o 
  -3   1   9      134.42      144.12      4.59 o 
  -2   1   9       57.65       52.26      2.87 o 
  -1   1   9       21.49       22.61      1.28 o 
   0   1   9       12.66       15.08      0.93 o 
   1   1   9        0.80        1.64      1.60 o 
   2   1   9       94.55      101.67      6.31 o 
   3   1   9       75.54       68.80      5.12 o 
   4   1   9       27.94       26.35      4.90 o 
  -6   2   9        1.24       -0.02      2.86 o 
  -5   2   9        6.32        5.29      3.90 o 
  -4   2   9       74.86       65.43      3.77 o 
  -3   2   9       68.14       60.96      3.91 o 
  -2   2   9       10.07        6.01      2.91 o 
  -1   2   9       10.18        9.62      2.88 o 
   0   2   9       17.09       15.62      0.81 o 
   1   2   9       15.69       15.43      7.11 o 
   2   2   9        6.29        8.72      5.53 o 
   3   2   9      182.80      171.52      7.17 o 
   4   2   9       77.33       73.48      8.51 o 
  -6   3   9        0.04       -0.23      2.95 o 
  -5   3   9      110.65      104.45      9.55 o 
  -4   3   9       24.83       21.57      7.49 o 
  -3   3   9        0.00        0.58      1.50 o 
  -2   3   9      628.50      633.14     12.29 o 
  -1   3   9       32.63       36.38      2.74 o 
   0   3   9      519.05      547.12     11.34 o 
   1   3   9      104.94      100.44      8.32 o 
   2   3   9        1.30        4.60      2.58 o 
   3   3   9       21.25       12.53      5.49 o 
   4   3   9        7.59        4.95      4.59 o 
  -6   4   9        1.25        3.77      3.12 o 
  -5   4   9        2.38        2.19      2.17 o 
  -4   4   9       89.44       91.86      5.61 o 
  -3   4   9        0.30        0.46      1.67 o 
  -2   4   9      944.63      926.11     27.76 o 
  -1   4   9     2179.91     2169.89     18.53 o 
   0   4   9      268.05      264.97      5.03 o 
   1   4   9       17.82       22.94      1.21 o 
   2   4   9      270.20      245.25     18.93 o 
   3   4   9       79.49       85.16      7.70 o 
   4   4   9       46.30       35.68     17.23 o 
  -5   5   9        2.06        1.07      1.52 o 
  -4   5   9      155.69      180.72      7.10 o 
  -3   5   9        9.88        8.15      3.20 o 
  -2   5   9      320.06      339.65      9.80 o 
  -1   5   9       11.16        9.57      3.59 o 
   0   5   9       58.92       63.56      3.64 o 
   1   5   9       72.50       77.85      4.09 o 
   2   5   9      378.18      386.67     19.40 o 
   3   5   9       56.39       51.44      5.98 o 
   4   5   9        1.01        2.06      3.73 o 
  -5   6   9        0.48        1.47      1.83 o 
  -4   6   9        5.42        5.14      2.76 o 
  -3   6   9        0.25        1.34      1.74 o 
  -2   6   9       79.94       70.33      3.59 o 
  -1   6   9       32.06       29.56      3.15 o 
   0   6   9       61.21       67.86      3.14 o 
   1   6   9       27.12       20.02      2.22 o 
   2   6   9      535.09      482.53     23.50 o 
   3   6   9        0.36        2.21      5.59 o 
  -5   7   9        1.29        2.43      2.27 o 
  -4   7   9       22.72       26.86      6.00 o 
  -3   7   9       33.26       31.26      4.45 o 
  -2   7   9        0.10        0.51      1.33 o 
  -1   7   9       20.55       22.55      2.41 o 
   0   7   9      264.33      267.43     11.52 o 
   1   7   9      189.29      192.59     12.22 o 
   2   7   9        0.18       -0.29      1.43 o 
   3   7   9       80.18       71.52     34.60 o 
  -4   8   9       31.82       37.18      4.51 o 
  -3   8   9       22.17       20.19     10.14 o 
  -2   8   9        0.06        1.96      1.54 o 
  -1   8   9        1.53        1.12      1.57 o 
   0   8   9       19.42       20.09      2.93 o 
   1   8   9        3.22        2.89      3.30 o 
   2   8   9       25.36       22.56      3.07 o 
  -3   9   9        0.14        1.77      1.24 o 
  -2   9   9        2.23        1.87      3.55 o 
  -1   9   9        1.21        2.45      2.53 o 
   0   9   9        2.12        2.49      2.95 o 
   1   9   9        5.90        1.43      3.20 o 
   2   9   9        0.68        2.34      1.85 o 
  -2  10   9       17.36       10.31      9.46 o 
  -1  10   9        0.54        2.28      2.42 o 
   0  10   9        4.32        1.73      2.21 o 
  -2  -9  10        2.45        1.56      1.35 o 
  -1  -9  10       30.71       31.23      3.07 o 
   0  -9  10        0.50        0.71      1.32 o 
   1  -9  10       19.17       15.99      8.40 o 
  -4  -8  10       23.66       18.87      8.26 o 
  -3  -8  10       23.94       21.00      2.20 o 
  -2  -8  10       21.25       22.31      5.63 o 
  -1  -8  10       46.95       45.15      6.14 o 
   0  -8  10        0.00        0.96      1.17 o 
   1  -8  10        0.00        1.42      1.60 o 
   2  -8  10        0.55        1.33      2.83 o 
  -4  -7  10        6.96        1.94      2.49 o 
  -3  -7  10       66.61       61.04      3.15 o 
  -2  -7  10      186.40      205.02      8.60 o 
  -1  -7  10       49.46       52.60      2.79 o 
   0  -7  10        0.30        0.30      1.08 o 
   1  -7  10        2.29        3.17      1.53 o 
   2  -7  10        2.07        3.40      2.33 o 
  -5  -6  10        0.11        1.73      1.75 o 
  -4  -6  10        8.79        8.65      3.63 o 
  -3  -6  10      335.88      345.83     13.39 o 
  -2  -6  10      113.81      124.62      5.76 o 
  -1  -6  10        3.56        3.48      1.84 o 
   0  -6  10        9.77        8.48      3.10 o 
   1  -6  10       72.07       75.13      9.12 o 
   2  -6  10        2.64        3.03      2.80 o 
   3  -6  10       12.26       24.67      4.94 o 
  -5  -5  10       14.71        5.32      5.50 o 
  -4  -5  10       11.17        8.60      3.94 o 
  -3  -5  10        3.01        2.53      1.21 o 
  -2  -5  10      103.37      117.21      4.06 o 
  -1  -5  10      102.88      101.27      3.10 o 
   0  -5  10      120.77      121.49      6.82 o 
   1  -5  10      357.85      354.00     18.14 o 
   2  -5  10        0.37        1.65      2.17 o 
   3  -5  10        0.31        1.30      1.55 o 
  -5  -4  10       68.12       57.14      4.82 o 
  -4  -4  10       12.97        8.16      1.70 o 
  -3  -4  10       63.74       72.35      5.59 o 
  -2  -4  10      145.14      159.78      5.41 o 
  -1  -4  10      225.09      246.00      6.89 o 
   0  -4  10      107.70      104.56      4.38 o 
   1  -4  10       20.34       18.99      7.88 o 
   2  -4  10        0.72        2.55      2.37 o 
   3  -4  10        0.02        1.32      1.78 o 
   4  -4  10       29.72       31.08      6.74 o 
  -6  -3  10        3.21        4.12      4.16 o 
  -5  -3  10        4.35        2.07      2.63 o 
  -4  -3  10       26.30       15.74      2.04 o 
  -3  -3  10       14.86       16.38      7.56 o 
  -2  -3  10       74.88       80.77      3.72 o 
  -1  -3  10       43.59       37.74      2.49 o 
   0  -3  10       93.07      101.95      7.90 o 
   1  -3  10      202.13      209.35      9.35 o 
   2  -3  10        0.00        0.54      2.67 o 
   3  -3  10       19.45       11.50      6.10 o 
   4  -3  10        0.36        2.36      2.40 o 
  -6  -2  10       53.91       64.84      7.16 o 
  -5  -2  10        1.41        1.44      2.31 o 
  -4  -2  10       42.96       48.35      2.66 o 
  -3  -2  10       16.73       15.49      3.36 o 
  -2  -2  10       27.98       27.53      2.89 o 
  -1  -2  10      292.02      329.58      6.09 o 
   0  -2  10       18.47       14.95      1.74 o 
   1  -2  10      175.04      183.43     17.57 o 
   2  -2  10      250.56      275.30     15.10 o 
   3  -2  10        0.91        0.29      2.31 o 
   4  -2  10       10.79        7.84      4.68 o 
  -6  -1  10      185.67      199.48     14.86 o 
  -5  -1  10        0.00       -1.41      3.30 o 
  -4  -1  10       78.69       92.38      3.77 o 
  -3  -1  10        4.09        2.18      2.14 o 
  -2  -1  10        4.33        5.35      2.65 o 
  -1  -1  10      324.68      342.12     13.58 o 
   0  -1  10       53.73       54.15      1.56 o 
   1  -1  10        2.67        5.53      3.17 o 
   2  -1  10      843.31      909.77     20.38 o 
   3  -1  10      178.88      199.90     16.45 o 
   4  -1  10        0.48       -0.07      3.69 o 
  -6   0  10      304.67      374.32     25.28 o 
  -5   0  10        1.52        0.98      2.92 o 
  -4   0  10        2.49        1.08      1.75 o 
  -3   0  10       41.85       51.54      4.60 o 
  -2   0  10        4.22       10.86      4.71 o 
  -1   0  10        0.40        0.57      0.56 o 
   0   0  10      130.32      131.54      5.77 o 
   1   0  10        5.82        6.99      4.24 o 
   2   0  10       10.18       12.45      6.35 o 
   3   0  10      206.48      206.77     13.01 o 
   4   0  10       25.83       24.83      4.08 o 
  -6   1  10       22.68       19.93     12.45 o 
  -5   1  10        0.80        2.59      1.78 o 
  -4   1  10       57.22       46.23      3.10 o 
  -3   1  10      113.69      110.15      5.62 o 
  -2   1  10        0.14        0.93      1.02 o 
  -1   1  10       16.03       14.00      1.05 o 
   0   1  10       14.07       14.03      2.43 o 
   1   1  10        4.89        1.19      2.13 o 
   2   1  10        0.12        1.75      2.49 o 
   3   1  10        4.37        3.02      2.29 o 
   4   1  10       44.01       47.61      5.45 o 
  -6   2  10        2.00        1.66      2.90 o 
  -5   2  10       56.78       50.88      5.75 o 
  -4   2  10       17.19       14.34      4.86 o 
  -3   2  10       39.06       43.76      3.60 o 
  -2   2  10       31.96       34.42      3.68 o 
  -1   2  10      204.95      213.67      3.15 o 
   0   2  10       95.06       97.34      4.84 o 
   1   2  10       39.79       33.12      4.64 o 
   2   2  10       54.87       57.21      7.34 o 
   3   2  10       12.53       12.01      6.15 o 
   4   2  10       55.50       32.16     27.49 o 
  -6   3  10        0.03        3.17      3.15 o 
  -5   3  10       75.56       69.41      5.12 o 
  -4   3  10      109.62      117.39      6.40 o 
  -3   3  10        9.14        8.33      3.59 o 
  -2   3  10      103.47       99.45      4.94 o 
  -1   3  10       33.38       31.92      2.26 o 
   0   3  10      205.46      202.75      7.18 o 
   1   3  10       56.29       50.25      4.59 o 
   2   3  10        0.35        1.71      2.20 o 
   3   3  10        5.91        3.76      2.65 o 
   4   3  10       53.59       59.35      7.97 o 
  -5   4  10       17.65        9.95      6.02 o 
  -4   4  10        3.71        2.63      2.26 o 
  -3   4  10        1.67        0.16      2.05 o 
  -2   4  10      534.50      539.19     13.49 o 
  -1   4  10       29.50       26.53      2.48 o 
   0   4  10        0.02       -0.02      1.40 o 
   1   4  10        0.22        0.79      0.48 o 
   2   4  10        3.49        4.99      2.93 o 
   3   4  10        0.38        1.33      1.98 o 
   4   4  10        0.03        0.06      1.86 o 
  -5   5  10        4.91        2.42      2.78 o 
  -4   5  10        3.32        3.34      1.55 o 
  -3   5  10        1.19        0.98      1.46 o 
  -2   5  10       17.58       19.26      3.01 o 
  -1   5  10      129.78      141.30      4.91 o 
   0   5  10       70.65       78.16      3.92 o 
   1   5  10      172.15      163.15      9.02 o 
   2   5  10        0.37        1.50      1.79 o 
   3   5  10       23.76       17.98      9.85 o 
  -5   6  10       26.67       28.03      4.31 o 
  -4   6  10       17.27       18.31      9.93 o 
  -3   6  10       59.84       61.17      6.01 o 
  -2   6  10        2.82        3.47      2.52 o 
  -1   6  10      110.50      115.92      5.75 o 
   0   6  10       21.80       23.00      1.96 o 
   1   6  10       33.62       38.98      2.93 o 
   2   6  10        7.57        5.15      4.76 o 
   3   6  10       11.97        6.23      8.57 o 
  -4   7  10       27.33       32.62      3.59 o 
  -3   7  10        5.38        4.80      3.41 o 
  -2   7  10        0.80        0.63      1.52 o 
  -1   7  10       57.77       65.19      3.63 o 
   0   7  10        7.48        6.10      3.02 o 
   1   7  10       24.73       20.92      2.21 o 
   2   7  10       18.75       30.79     24.77 o 
  -4   8  10       13.60        9.22      8.59 o 
  -3   8  10        1.55        2.43      2.15 o 
  -2   8  10        8.55        8.47      5.56 o 
  -1   8  10       37.70       34.86      8.22 o 
   0   8  10      153.06      180.90     18.53 o 
   1   8  10        5.45        4.45      3.38 o 
   2   8  10        8.06        9.27      8.19 o 
  -2   9  10        3.85        1.27      1.96 o 
  -1   9  10        0.36        2.72      2.77 o 
   0   9  10       10.16        7.16      4.89 o 
   1   9  10       31.88       31.77      7.37 o 
  -3  -8  11       92.55       94.05      7.57 o 
  -2  -8  11      201.02      235.79     12.63 o 
  -1  -8  11        9.96       11.65      2.85 o 
   0  -8  11        2.77        3.39      2.61 o 
   1  -8  11       14.35       14.21      6.78 o 
  -4  -7  11        1.31        1.55      1.96 o 
  -3  -7  11       85.73       88.55      3.87 o 
  -2  -7  11       55.40       61.35      5.68 o 
  -1  -7  11        4.01       11.04      4.49 o 
   0  -7  11       53.38       52.69      4.72 o 
   1  -7  11        1.02        3.02      2.24 o 
   2  -7  11       74.20       91.27      6.04 o 
  -4  -6  11      199.91      202.02      8.99 o 
  -3  -6  11      560.70      596.65      9.57 o 
  -2  -6  11      138.48      148.16      5.06 o 
  -1  -6  11       64.15       59.71      3.02 o 
   0  -6  11        6.67        8.67      3.75 o 
   1  -6  11       14.07       17.77      6.67 o 
   2  -6  11        4.37        3.84      2.28 o 
  -5  -5  11       16.13        8.79      5.39 o 
  -4  -5  11      104.38      104.04      5.34 o 
  -3  -5  11      153.23      156.68      7.09 o 
  -2  -5  11       57.29       66.02      2.88 o 
  -1  -5  11       23.00       28.07      2.41 o 
   0  -5  11      109.78      109.72      9.92 o 
   1  -5  11       27.25       39.00      6.73 o 
   2  -5  11        4.51        3.68      3.42 o 
   3  -5  11        8.29        7.09      5.13 o 
  -5  -4  11       24.63       35.94      9.84 o 
  -4  -4  11       11.62        7.77      4.62 o 
  -3  -4  11       15.01       14.11      4.86 o 
  -2  -4  11        4.35        6.16      2.19 o 
  -1  -4  11       70.06       72.58      2.59 o 
   0  -4  11        6.11        6.48      2.90 o 
   1  -4  11        8.75       12.20      5.16 o 
   2  -4  11        8.29        7.51      3.16 o 
   3  -4  11        4.62        3.96      3.64 o 
  -5  -3  11        1.25        2.04      2.25 o 
  -4  -3  11      100.09       97.18      4.77 o 
  -3  -3  11        0.00       -0.19      1.58 o 
  -2  -3  11       34.48       25.47      3.33 o 
  -1  -3  11      142.71      137.75      5.13 o 
   0  -3  11        0.01       -0.34      1.59 o 
   1  -3  11        5.82        6.43      3.89 o 
   2  -3  11       53.27       59.13      9.02 o 
   3  -3  11       14.28       11.17     15.18 o 
  -5  -2  11        6.60        3.48      2.74 o 
  -4  -2  11        4.04        2.54      1.37 o 
  -3  -2  11        3.75        2.06      2.42 o 
  -2  -2  11       72.58       75.17      3.48 o 
  -1  -2  11        4.22        4.35      1.85 o 
   0  -2  11       16.92       15.78      1.94 o 
   1  -2  11        2.87        1.21      3.08 o 
   2  -2  11        0.36       -1.74      3.28 o 
   3  -2  11       48.88       52.01      6.68 o 
  -5  -1  11        0.03       -0.59      3.52 o 
  -4  -1  11       66.43       57.20      3.19 o 
  -3  -1  11        0.93        1.64      1.57 o 
  -2  -1  11        2.95        1.71      1.41 o 
  -1  -1  11      242.39      248.62     11.76 o 
   0  -1  11        9.55       10.88      3.99 o 
   1  -1  11        9.34       13.69      4.46 o 
   2  -1  11      178.37      202.88     15.08 o 
   3  -1  11       51.78       41.37      6.69 o 
  -6   0  11       21.39       14.77      9.60 o 
  -5   0  11       19.83       14.52      7.99 o 
  -4   0  11       19.91       14.73      6.09 o 
  -3   0  11        0.89        0.17      1.30 o 
  -2   0  11       58.82       61.18      3.53 o 
  -1   0  11        0.72        0.46      1.33 o 
   0   0  11      112.14      117.04      8.00 o 
   1   0  11        0.04        0.85      2.38 o 
   2   0  11       17.16       16.41      6.96 o 
   3   0  11       11.55        8.75      4.88 o 
  -5   1  11       53.26       48.60      5.47 o 
  -4   1  11        0.13        1.69      1.37 o 
  -3   1  11       35.77       31.46      3.10 o 
  -2   1  11       10.46       10.48      4.41 o 
  -1   1  11      149.32      161.95      5.33 o 
   0   1  11       77.62       85.65      6.11 o 
   1   1  11       18.04       19.85      8.54 o 
   2   1  11       31.14       30.40      4.00 o 
   3   1  11        8.41        8.57      4.84 o 
  -5   2  11        2.01        1.64      3.39 o 
  -4   2  11        8.09        8.16      3.20 o 
  -3   2  11        4.06        5.87      2.30 o 
  -2   2  11        0.52        0.82      1.70 o 
  -1   2  11       26.13       25.72      2.43 o 
   0   2  11      264.78      329.11     13.26 o 
   1   2  11      219.14      224.42      9.76 o 
   2   2  11        9.46        8.65      3.95 o 
   3   2  11        0.91        3.53      3.27 o 
  -5   3  11        3.37        3.10      2.65 o 
  -4   3  11       44.64       37.93      6.17 o 
  -3   3  11       23.42       20.31      8.90 o 
  -2   3  11       68.69       70.59      4.79 o 
  -1   3  11       64.00       67.17      3.31 o 
   0   3  11      243.46      267.56      9.22 o 
   1   3  11      157.42      173.33     18.28 o 
   2   3  11        2.55       -0.25      2.85 o 
   3   3  11       16.54       19.65     12.85 o 
  -5   4  11       40.22       49.15      4.75 o 
  -4   4  11        1.22        0.73      2.02 o 
  -3   4  11        6.67        9.16      3.46 o 
  -2   4  11       83.28       67.43      3.66 o 
  -1   4  11      366.36      365.08      9.94 o 
   0   4  11        5.47        4.92      2.16 o 
   1   4  11       89.90       88.93      8.09 o 
   2   4  11       25.12       19.70      4.14 o 
   3   4  11       30.37       29.86     12.04 o 
  -5   5  11       26.34       20.72      8.85 o 
  -4   5  11        3.58        3.58      2.73 o 
  -3   5  11        7.70        6.25      2.98 o 
  -2   5  11      333.44      320.97     13.34 o 
  -1   5  11       27.36       23.85      2.63 o 
   0   5  11       30.68       31.36      2.74 o 
   1   5  11      149.23      137.30      9.68 o 
   2   5  11      122.11      120.08      7.10 o 
   3   5  11      146.35      149.60     13.77 o 
  -4   6  11       38.32       35.89      3.75 o 
  -3   6  11        5.70        5.32      2.83 o 
  -2   6  11      131.18      127.98     10.95 o 
  -1   6  11      195.28      186.58      6.04 o 
   0   6  11        4.37        5.20      2.20 o 
   1   6  11        0.21        0.90      2.05 o 
   2   6  11       52.51       52.09     10.24 o 
  -4   7  11       15.15       11.26      7.39 o 
  -3   7  11       21.58       21.54      6.79 o 
  -2   7  11        0.00        1.34      1.34 o 
  -1   7  11       72.30       70.06      7.16 o 
   0   7  11       28.73       27.60      4.54 o 
   1   7  11        4.09        4.90      4.44 o 
   2   7  11        5.23        3.45      5.32 o 
  -3   8  11       21.50       14.51      6.53 o 
  -2   8  11       12.34        8.80      6.50 o 
  -1   8  11       54.03       53.24      5.25 o 
   0   8  11        4.03        6.52      3.96 o 
   1   8  11        4.58        5.91      8.56 o 
  -3  -7  12        0.40        0.16      2.02 o 
  -2  -7  12      105.37       97.90      5.93 o 
  -1  -7  12        1.42        3.17      2.70 o 
   0  -7  12        0.87        0.83      1.91 o 
  -3  -6  12      114.29      116.75      8.91 o 
  -2  -6  12        0.95        1.31      1.55 o 
  -1  -6  12        2.09        2.92      2.69 o 
   0  -6  12        6.57       10.03      5.02 o 
   1  -6  12       38.65       45.65      7.90 o 
  -4  -5  12        3.85        4.23      5.24 o 
  -3  -5  12       15.27       15.47      5.80 o 
  -2  -5  12       11.46        8.98      3.15 o 
  -1  -5  12        3.14        3.23      1.84 o 
   0  -5  12       97.69       93.20     14.11 o 
   1  -5  12       45.43       42.40      5.56 o 
   2  -5  12        3.23        5.84      2.84 o 
  -4  -4  12        2.31        2.73      2.91 o 
  -3  -4  12        9.38        3.77      2.26 o 
  -2  -4  12       44.94       45.97      2.92 o 
  -1  -4  12        7.21        6.41      3.83 o 
   0  -4  12       40.89       54.25      7.58 o 
   1  -4  12        0.31        1.20      2.04 o 
   2  -4  12       11.99       16.62      6.39 o 
  -5  -3  12        6.59        9.89      5.72 o 
  -4  -3  12        7.23        2.40      2.71 o 
  -3  -3  12       60.85       69.44      3.39 o 
  -2  -3  12       65.35       64.46      3.30 o 
  -1  -3  12       69.42       72.58      2.83 o 
   0  -3  12        0.05        1.09      1.54 o 
   1  -3  12       15.98       18.44      7.96 o 
   2  -3  12       17.79        9.82      6.31 o 
  -5  -2  12       45.71       34.49      8.42 o 
  -4  -2  12        9.30        5.36      2.40 o 
  -3  -2  12       25.53       34.44      3.06 o 
  -2  -2  12       23.25       17.01      6.48 o 
  -1  -2  12        5.45        4.05      1.55 o 
   0  -2  12        0.40        1.52      1.66 o 
   1  -2  12        5.03        1.16      3.00 o 
   2  -2  12        2.49        4.45      3.69 o 
   3  -2  12       10.57       11.30      5.68 o 
  -5  -1  12        9.13        9.76      7.64 o 
  -4  -1  12       20.08       11.25      6.78 o 
  -3  -1  12       85.00       78.79      4.78 o 
  -2  -1  12      185.52      191.71      9.00 o 
  -1  -1  12        0.21        0.45      1.35 o 
   0  -1  12        6.89        9.22      3.56 o 
   1  -1  12      152.00      130.93      7.79 o 
   2  -1  12       23.72       27.85     14.56 o 
   3  -1  12       61.63       55.58      7.43 o 
  -5   0  12        0.03       -0.38      3.08 o 
  -4   0  12        9.54       11.40      5.46 o 
  -3   0  12       49.38       51.59      3.76 o 
  -2   0  12        4.98        2.58      2.36 o 
  -1   0  12      109.96      109.59      7.77 o 
   0   0  12       57.42       61.06      5.82 o 
   1   0  12      276.48      264.99     13.09 o 
   2   0  12      508.00      578.05     44.12 o 
   3   0  12        2.27        3.97      3.24 o 
  -5   1  12       12.56        6.13      5.17 o 
  -4   1  12      187.89      169.61     14.66 o 
  -3   1  12      162.08      163.60      7.20 o 
  -2   1  12        1.14        1.21      1.64 o 
  -1   1  12      279.40      292.50     11.83 o 
   0   1  12      551.90      628.40     35.48 o 
   1   1  12      132.67      126.03      8.47 o 
   2   1  12      230.88      208.31     21.74 o 
   3   1  12        4.43        6.49      5.44 o 
  -5   2  12        0.19        1.93      2.59 o 
  -4   2  12       17.10       13.87      6.39 o 
  -3   2  12       26.44       30.18      3.27 o 
  -2   2  12       40.80       37.55      2.82 o 
  -1   2  12      229.28      224.31      9.48 o 
   0   2  12       91.18       94.19      8.67 o 
   1   2  12       48.78       50.72      5.85 o 
   2   2  12       78.46       71.28     12.06 o 
   3   2  12      111.81      129.60     11.67 o 
  -5   3  12       34.44       46.85      7.67 o 
  -4   3  12        4.22        3.90      2.73 o 
  -3   3  12       24.17       27.54      2.70 o 
  -2   3  12       29.19       27.02      2.43 o 
  -1   3  12      216.97      229.73      9.68 o 
   0   3  12        8.68        6.14      4.03 o 
   1   3  12        1.02        2.12      2.06 o 
   2   3  12       80.22       81.78     11.44 o 
  -4   4  12       11.34       15.30      3.75 o 
  -3   4  12       26.69       22.02      5.83 o 
  -2   4  12        6.50        2.81      1.62 o 
  -1   4  12       80.25       86.71      5.65 o 
   0   4  12        2.22        3.50      2.94 o 
   1   4  12        4.18        3.60      3.44 o 
   2   4  12      193.00      218.01     11.72 o 
  -4   5  12       19.82       27.76      3.67 o 
  -3   5  12        1.13        2.66      1.86 o 
  -2   5  12        0.60        1.32      1.83 o 
  -1   5  12       37.70       40.02      3.40 o 
   0   5  12        9.76        8.90      5.72 o 
   1   5  12        3.05        3.16      2.27 o 
   2   5  12       14.19       12.50      9.48 o 
  -3   6  12      138.36      172.07     11.91 o 
  -2   6  12        9.13        7.47      3.45 o 
  -1   6  12      116.94      118.82     10.08 o 
   0   6  12       12.28       10.57      6.17 o 
   1   6  12       35.09       28.10     23.99 o 
  -3   7  12       48.75       55.94      5.54 o 
  -2   7  12        0.13        1.23      1.27 o 
  -1   7  12       72.44       78.11      5.58 o 
   0   7  12        0.77        2.25      3.44 o 
  -2  -6  13        0.10        0.77      1.43 o 
  -1  -6  13        3.09        2.35      2.80 o 
   0  -6  13        8.56        8.18      3.33 o 
  -3  -5  13       81.56       72.27      5.49 o 
  -2  -5  13        2.92        2.46      1.50 o 
  -1  -5  13        9.46        4.18      3.79 o 
   0  -5  13       93.19       97.93      9.47 o 
   1  -5  13        5.31        5.42      3.71 o 
  -4  -4  13        1.95        0.71      2.32 o 
  -3  -4  13      143.39      141.27      6.06 o 
  -2  -4  13       66.92       71.62      6.85 o 
  -1  -4  13        0.72        1.01      1.24 o 
   0  -4  13       16.89       15.04      7.24 o 
   1  -4  13        8.35        5.61      2.94 o 
  -4  -3  13       22.08       26.62      5.75 o 
  -3  -3  13        1.23        1.53      1.83 o 
  -2  -3  13        0.40        0.42      1.28 o 
  -1  -3  13        7.72        5.81      3.38 o 
   0  -3  13        4.91        5.91      3.74 o 
   1  -3  13        0.00        0.93      2.04 o 
   2  -3  13        2.21        3.00      2.71 o 
  -4  -2  13       35.77       26.95     12.32 o 
  -3  -2  13        9.15        6.02      3.10 o 
  -2  -2  13        3.90        2.64      1.72 o 
  -1  -2  13       29.17       25.78     16.10 o 
   0  -2  13        2.99        3.24      3.42 o 
   1  -2  13       68.13       72.62     11.24 o 
   2  -2  13        0.06        1.01      1.99 o 
  -4  -1  13        7.32        3.77      3.63 o 
  -3  -1  13       13.66       12.61      5.07 o 
  -2  -1  13       10.73        7.33      4.00 o 
  -1  -1  13       58.79       49.72     14.92 o 
   0  -1  13       51.00       57.97      6.01 o 
   1  -1  13      131.64      140.01      9.00 o 
   2  -1  13       40.99       45.19      7.09 o 
  -4   0  13       39.43       40.08      3.99 o 
  -3   0  13       18.40       22.60      3.68 o 
  -2   0  13       14.51       14.33      2.41 o 
  -1   0  13      204.62      209.18     11.66 o 
   0   0  13       31.83       27.94     15.01 o 
   1   0  13      175.00      161.94     17.41 o 
   2   0  13      236.24      234.54     17.72 o 
  -4   1  13        1.12        2.68      2.70 o 
  -3   1  13        0.02        0.85      1.74 o 
  -2   1  13       19.95       16.99      2.44 o 
  -1   1  13       23.27       21.28      5.04 o 
   0   1  13        0.93        1.30      2.57 o 
   1   1  13      130.93      140.87     16.84 o 
   2   1  13       92.99       95.38      9.02 o 
  -4   2  13        7.60        7.19      3.32 o 
  -3   2  13        6.91        5.35      2.44 o 
  -2   2  13       15.24       11.58      5.48 o 
  -1   2  13        0.41        0.37      2.65 o 
   0   2  13        2.02        4.38      3.90 o 
   1   2  13        5.49        6.81      3.92 o 
   2   2  13        0.59        2.27      2.81 o 
  -4   3  13        1.59        2.22      2.62 o 
  -3   3  13        6.91        7.14      3.96 o 
  -2   3  13        0.22        1.52      1.39 o 
  -1   3  13       42.03       56.18      6.03 o 
   0   3  13       74.62       65.86      8.07 o 
   1   3  13        8.27        8.95      5.76 o 
   2   3  13       19.06       10.78     10.00 o 
  -4   4  13        6.16        6.91      4.60 o 
  -3   4  13      136.51      155.54      9.28 o 
  -2   4  13       63.29       63.49      4.41 o 
  -1   4  13       11.70       14.76      8.52 o 
   0   4  13        2.55        1.70      1.77 o 
   1   4  13        1.70        3.10      3.17 o 
  -3   5  13       24.61       16.43      8.04 o 
  -2   5  13      269.16      262.14     14.32 o 
  -1   5  13       11.04        6.36      5.20 o 
   0   5  13        2.27        0.71      1.17 o 
   1   5  13       32.74       26.37      7.43 o 
  -2   6  13       31.52       20.32      3.86 o 
  -1   6  13       30.29       28.07      5.32 o 
   0   6  13        3.90        5.57      3.90 o 
  -2  -4  14        1.87        1.97      3.19 o 
  -1  -4  14        6.01        6.36      2.95 o 
   0  -4  14        4.86        4.23      2.33 o 
  -3  -3  14       90.51       89.86      8.23 o 
  -2  -3  14       16.92       14.75      9.46 o 
  -1  -3  14       27.83       22.90     10.41 o 
   0  -3  14       27.89       21.30     10.93 o 
  -3  -2  14        4.54        6.59      4.65 o 
  -2  -2  14       88.45       90.68     10.17 o 
  -1  -2  14        2.78        2.98      3.87 o 
   0  -2  14        1.04        3.77      1.94 o 
   1  -2  14       15.96       15.62      7.97 o 
  -3  -1  14        7.85        2.74      2.65 o 
  -2  -1  14       84.56      102.08      7.22 o 
  -1  -1  14       41.33       40.70      5.73 o 
   0  -1  14        2.53        4.45      3.04 o 
   1  -1  14       29.81       21.86     10.43 o 
  -4   0  14        6.23        4.49      4.73 o 
  -3   0  14       28.43       27.21      3.25 o 
  -2   0  14        0.30       -0.13      2.13 o 
  -1   0  14       13.12        8.95      4.58 o 
   0   0  14       49.95       36.89     20.26 o 
   1   0  14      545.17      532.77     31.49 o 
  -3   1  14       13.17        9.95      5.64 o 
  -2   1  14        6.77        2.54      2.95 o 
  -1   1  14       30.05       26.96      6.03 o 
   0   1  14       95.54       98.96     17.37 o 
   1   1  14        0.03       -0.08      3.20 o 
  -3   2  14        0.97        3.34      1.97 o 
  -2   2  14       51.26       53.36      5.09 o 
  -1   2  14        0.39        0.97      2.05 o 
   0   2  14      103.39      114.35     11.05 o 
   1   2  14        7.79        8.03      4.79 o 
  -3   3  14        5.59        4.75      2.67 o 
  -2   3  14       24.07       18.33     11.70 o 
  -1   3  14        2.71        1.49      2.00 o 
   0   3  14       16.70       16.43      8.56 o 
  -2   4  14        6.18        5.50      2.84 o 
  -1   4  14       11.46        8.70      5.75 o 
   0   4  14       28.10       23.94      3.99 o 
  -2  -1  15        0.54        0.73      2.10 o 
  -1  -1  15        0.22        0.60      2.36 o 
  -2   0  15       13.81        9.87      7.08 o 
  -1   0  15        6.88        5.27      5.92 o 
  -2   1  15       13.89        9.28      6.18 o 
  -1   1  15        8.70        5.26      3.91 o 
                                                 
